# Supplementary material for: Tetrakis[μ-3-(3-hy­droxy­phen­yl)propenoato]bis­{aqua­(2,2′-bipyridine)­[3-(3-hy­droxy­phen­yl)propenoato]neodymium(III)} 2,2′-bipyridine disolvate dihydrate
Source: Acta Crystallogr Sect E Struct Rep Online. 2011 Nov 30;67(Pt 12):m1907–8. doi: 10.1107/S1600536811050707 (PMC3238786; doi:10.1107/S1600536811050707)
Supplement: Supplementary file 2 [file e-67-m1907-Isup2.hkl]

# 
# h,k,l, Fc-squared, Fo-squared, sigma(Fo-squared) and status flag 
# 
data_I
_shelx_title ' T in P2(1)/c' 
_shelx_refln_list_code          4 
_shelx_F_calc_maximum      324.41 
_exptl_crystal_F_000      1956.00 
_reflns_d_resolution_high  0.7671 
 
loop_ 
 _symmetry_equiv_pos_as_xyz 
 'x, y, z' 
 '-x, y+1/2, -z+1/2' 
 '-x, -y, -z' 
 'x, -y-1/2, z-1/2' 
 
_cell_length_a    10.7333 
_cell_length_b    28.9077 
_cell_length_c    14.3276 
_cell_angle_alpha  90.000 
_cell_angle_beta  108.274 
_cell_angle_gamma  90.000 
 
_shelx_F_squared_multiplier     1.000 
 
loop_ 
 _refln_index_h 
 _refln_index_k 
 _refln_index_l 
 _refln_F_squared_calc 
 _refln_F_squared_meas 
 _refln_F_squared_sigma 
 _refln_observed_status 
   2   0   0    38011.77    37714.97   1584.78 o 
   3   0   0    42614.90    38755.61   1679.63 o 
   4   0   0    21699.50    20071.61    993.63 o 
   5   0   0    53677.36    55410.14   2446.54 o 
   6   0   0    28356.91    27474.94    969.92 o 
   7   0   0     1629.18     1894.83    182.25 o 
   8   0   0     1648.52     1846.55    186.51 o 
   9   0   0     3857.56     3771.20    287.19 o 
  10   0   0     1693.85     2163.37    481.42 o 
  11   0   0      648.44      557.04    245.24 o 
  12   0   0     1706.11     1819.93    414.34 o 
   2   1   0      508.43      172.75    215.39 o 
   3   1   0      142.68      104.32     44.53 o 
   4   1   0       84.42       55.74     50.67 o 
   5   1   0     1413.79     1583.92    144.23 o 
   6   1   0     2869.46     3060.69    228.12 o 
   7   1   0      148.74       26.65     80.76 o 
   8   1   0        0.92       15.48     63.32 o 
   9   1   0       92.68       78.05     72.92 o 
  10   1   0     1040.21      715.48    156.28 o 
  11   1   0      141.69       50.23    131.40 o 
  12   1   0        0.03      288.29    237.86 o 
   0   2   0    72471.46    65425.09   2522.98 o 
   1   2   0     5357.58     5523.90    106.98 o 
   2   2   0    18704.28    20536.53    648.39 o 
   3   2   0    41622.04    40716.41   1241.81 o 
   4   2   0    10452.34    10431.53    749.46 o 
   5   2   0    13308.37    13754.83    381.37 o 
   6   2   0    15905.15    16046.30    450.75 o 
   7   2   0     1038.44     1179.77    127.29 o 
   8   2   0     1299.48     1272.99    216.66 o 
   9   2   0     5168.42     5324.60    236.69 o 
  10   2   0     1482.84     1037.66    135.62 o 
  11   2   0     1411.27     1416.79    222.34 o 
  12   2   0     2423.54     2350.78    537.38 o 
   1   3   0     8136.93     8096.96    134.20 o 
   2   3   0     2526.02     2475.79     61.22 o 
   3   3   0     1995.77     2113.76     71.98 o 
   4   3   0     3546.77     3603.05    179.91 o 
   5   3   0       23.78       12.06     48.26 o 
   6   3   0      245.31      180.26     65.44 o 
   7   3   0       18.15       91.85     73.49 o 
   8   3   0      373.49      244.54     91.60 o 
   9   3   0      414.82      445.38     96.64 o 
  10   3   0     1026.04      763.46    135.12 o 
  11   3   0      341.86      188.62    105.99 o 
  12   3   0      135.38       16.64    206.73 o 
  13   3   0       61.73     -153.51    308.99 o 
   0   4   0    66924.08    65595.47   1441.84 o 
   1   4   0    28706.73    29127.03    376.09 o 
   2   4   0    53465.77    53755.95    889.77 o 
   3   4   0    24436.59    24575.51    375.65 o 
   4   4   0     2643.15     2480.65     97.47 o 
   5   4   0    18638.07    17722.72    441.24 o 
   6   4   0    24573.86    24738.32    595.41 o 
   7   4   0     1407.67     1223.60    224.18 o 
   8   4   0     4820.44     4897.19    240.92 o 
   9   4   0     6171.94     6194.38    322.51 o 
  10   4   0      189.15      234.96     78.35 o 
  11   4   0     1241.31     1154.96    253.62 o 
  12   4   0     1966.80     2262.21    183.90 o 
  13   4   0      168.09      -83.11    253.29 o 
   1   5   0     4236.02     4234.57     79.78 o 
   2   5   0     6362.27     6847.19    117.40 o 
   3   5   0     2245.93     2375.26     66.72 o 
   4   5   0     4419.09     4283.88    120.84 o 
   5   5   0     1461.24     1327.39     69.54 o 
   6   5   0     1633.96     1942.93    104.40 o 
   7   5   0     1566.92     1493.71    203.79 o 
   8   5   0     2179.04     2121.93    244.50 o 
   9   5   0       48.97       47.17     94.29 o 
  10   5   0     3067.27     2760.05    361.55 o 
  11   5   0      558.49      656.47    132.22 o 
  12   5   0      109.71       78.92    123.57 o 
  13   5   0      341.86      428.90    284.42 o 
   0   6   0    28749.12    27910.78    682.45 o 
   1   6   0    63155.68    63536.97    848.63 o 
   2   6   0    15849.84    15379.25    211.92 o 
   3   6   0    48019.93    46808.47    650.04 o 
   4   6   0     2084.53     1970.12     66.61 o 
   5   6   0    10235.67    10609.71    209.91 o 
   6   6   0    27944.67    30055.14    511.20 o 
   7   6   0     2185.78     2298.74     96.31 o 
   8   6   0      662.81      713.42    108.73 o 
   9   6   0     5085.92     5198.41    196.13 o 
  10   6   0      193.52      147.15     67.35 o 
  11   6   0      477.37      411.51     69.44 o 
  12   6   0     1417.58     1241.34    136.84 o 
  13   6   0      286.64       46.70    249.57 o 
   1   7   0     1087.14     1227.80     56.89 o 
   2   7   0    29559.20    28437.01    338.49 o 
   3   7   0     1869.65     1897.92     56.01 o 
   4   7   0    32131.88    31616.29    437.13 o 
   5   7   0     1600.06     1581.67     67.41 o 
   6   7   0     1712.14     1798.08     97.31 o 
   7   7   0     6073.53     6301.27    161.99 o 
   8   7   0     6444.23     6593.54    237.41 o 
   9   7   0      925.37      802.95    101.81 o 
  10   7   0     1800.05     1997.63    114.34 o 
  11   7   0      305.22      370.80     74.40 o 
  12   7   0       38.07      -21.96    118.55 o 
  13   7   0      820.50     1047.93    623.59 o 
   0   8   0    13241.13    13540.64    326.30 o 
   1   8   0      848.93      994.68     44.40 o 
   2   8   0      905.84      968.05     42.35 o 
   3   8   0    21704.45    22285.88    318.61 o 
   4   8   0    10327.20    10424.78    168.06 o 
   5   8   0     4816.13     4656.58    100.44 o 
   6   8   0    15211.05    15104.01    283.47 o 
   7   8   0     1855.33     1921.28     75.95 o 
   8   8   0     1073.71     1147.23    132.91 o 
   9   8   0     2109.62     2182.94    247.80 o 
  10   8   0       16.80       64.94     62.34 o 
  11   8   0      890.08      678.37     98.64 o 
  12   8   0     1125.53     1253.02    198.78 o 
   1   9   0     1931.45     1829.61     61.35 o 
   2   9   0    16955.68    16508.03    227.45 o 
   3   9   0     3689.73     4031.89     90.11 o 
   4   9   0     3942.50     3657.78     92.46 o 
   5   9   0    10494.32    10093.13    171.48 o 
   6   9   0        9.14       36.09     30.92 o 
   7   9   0     7382.67     7317.83    192.96 o 
   8   9   0     2841.43     2740.42    163.98 o 
   9   9   0       26.09      -40.96     53.66 o 
  10   9   0     2337.98     2480.83    206.41 o 
  11   9   0      828.30      856.09    101.94 o 
  12   9   0       65.24       41.73    150.07 o 
   0  10   0    11568.36    11410.57    299.84 o 
   1  10   0     2789.80     2701.33     77.17 o 
   2  10   0      823.07      804.57     47.46 o 
   3  10   0     9920.66    10252.84    170.96 o 
   4  10   0      211.13      254.49     32.33 o 
   5  10   0     2611.57     2707.83     84.18 o 
   6  10   0     4350.77     4241.34    139.00 o 
   7  10   0     1075.67     1247.23     92.82 o 
   8  10   0     2863.35     2942.52    220.53 o 
   9  10   0     2054.50     1876.72    127.39 o 
  10  10   0        9.06       15.78     70.66 o 
  11  10   0      751.24      786.37    116.52 o 
  12  10   0     1026.64     1133.39    226.87 o 
   1  11   0     8498.28     8288.07    160.88 o 
   2  11   0    44113.29    45147.93    643.61 o 
   3  11   0        6.58       40.28     23.59 o 
   4  11   0    13782.49    13712.05    220.08 o 
   5  11   0    12215.78    11701.65    220.19 o 
   6  11   0        3.28      -13.57     37.45 o 
   7  11   0    12665.06    12767.67    307.84 o 
   8  11   0     3372.55     3428.30    177.48 o 
   9  11   0     1395.26     1262.02    150.10 o 
  10  11   0     2845.32     3185.90    235.79 o 
  11  11   0     1613.90     1608.88    138.40 o 
  12  11   0       79.42      -52.74    230.30 o 
   0  12   0      233.46       72.25     50.79 o 
   1  12   0     2695.54     2654.95     89.47 o 
   2  12   0      721.82      831.74     54.88 o 
   3  12   0     6968.70     7243.14    145.32 o 
   4  12   0      830.83      865.22     52.66 o 
   5  12   0     1964.00     2117.98     98.34 o 
   6  12   0     1326.79     1260.96     90.31 o 
   7  12   0     2406.09     2383.88    131.53 o 
   8  12   0      169.83      129.67     67.24 o 
   9  12   0      470.06      499.94     90.40 o 
  10  12   0        1.05      -46.28     73.62 o 
  11  12   0      592.57      539.27    148.45 o 
  12  12   0      184.95      -32.31    245.42 o 
   1  13   0    23277.94    22466.44    358.53 o 
   2  13   0    24966.50    25080.31    393.53 o 
   3  13   0      335.02      362.19     44.73 o 
   4  13   0     9289.69     9285.33    206.92 o 
   5  13   0     9997.73     9839.35    221.62 o 
   6  13   0       55.94       24.67     45.19 o 
   7  13   0     6599.23     7040.67    275.06 o 
   8  13   0     2096.69     2414.38    295.74 o 
   9  13   0      198.18       30.90     76.13 o 
  10  13   0     2766.43     2814.74    175.26 o 
  11  13   0     2114.13     2085.85    299.55 o 
  12  13   0        8.29       41.15    248.43 o 
   0  14   0      694.06      733.64     75.65 o 
   1  14   0     4539.69     4802.71    121.91 o 
   2  14   0      100.91       91.64     42.38 o 
   3  14   0      506.21      429.35     55.46 o 
   4  14   0       31.68       65.44     41.49 o 
   5  14   0      250.79      229.16     53.95 o 
   6  14   0     1968.33     1914.49    116.37 o 
   7  14   0     1061.37     1020.44    102.49 o 
   8  14   0        9.51       -2.23     62.15 o 
   9  14   0       19.87       33.97     75.15 o 
  10  14   0        3.03       11.95     85.63 o 
  11  14   0      139.05     -168.99    244.99 o 
  12  14   0        0.94     -119.08    255.12 o 
   1  15   0    21953.76    21614.78    357.08 o 
   2  15   0    24957.46    25107.81    402.99 o 
   3  15   0      240.54      226.58     49.77 o 
   4  15   0    11011.57    11448.18    260.26 o 
   5  15   0     9362.25     9081.30    250.46 o 
   6  15   0       15.65      -13.05     52.84 o 
   7  15   0    10611.13    10889.16    305.42 o 
   8  15   0     3718.41     3574.25    195.96 o 
   9  15   0      119.50      177.19     86.18 o 
  10  15   0     3633.49     3844.60    216.40 o 
  11  15   0     2271.19     2257.17    392.76 o 
  12  15   0       70.87      242.43    345.70 o 
   0  16   0      837.02      924.50    108.63 o 
   1  16   0        5.36       52.57     32.25 o 
   2  16   0     2980.62     3016.73    123.71 o 
   3  16   0        9.53       -7.30     40.93 o 
   4  16   0      316.39      222.33     59.65 o 
   5  16   0       37.82        1.90     52.20 o 
   6  16   0        5.57       34.10     62.24 o 
   7  16   0      177.33      374.97     83.00 o 
   8  16   0       97.60       39.26     69.02 o 
   9  16   0       11.88      -48.10     73.51 o 
  10  16   0        0.27       -0.54     92.27 o 
  11  16   0        8.92      -70.72    296.09 o 
   1  17   0    21003.34    21043.42    359.88 o 
   2  17   0     7775.86     7809.57    204.59 o 
   3  17   0       40.18      -14.83     43.59 o 
   4  17   0    12281.72    12954.40    337.72 o 
   5  17   0     9134.86     9229.47    265.79 o 
   6  17   0      737.90      623.53     91.59 o 
   7  17   0     5538.75     5279.86    236.10 o 
   8  17   0     4143.93     4239.28    268.19 o 
   9  17   0        0.41      -82.29     82.29 o 
  10  17   0     3021.19     2899.96    333.70 o 
  11  17   0     1284.25     1330.70    432.96 o 
   0  18   0      261.82      186.49     63.92 o 
   1  18   0      266.36      305.39     49.17 o 
   2  18   0        1.52      -40.90     46.57 o 
   3  18   0      221.45      135.64     74.48 o 
   4  18   0      250.30      185.44     63.05 o 
   5  18   0      590.45      580.68     87.19 o 
   6  18   0      525.30      511.14     96.30 o 
   7  18   0        3.05       80.64     73.20 o 
   8  18   0       44.12       50.76     81.31 o 
   9  18   0      558.00      606.55    118.03 o 
  10  18   0      194.95       59.92    166.35 o 
  11  18   0      249.10      894.62    385.74 o 
   1  19   0    16294.20    16096.20    322.23 o 
   2  19   0     4609.56     4672.03    169.89 o 
   3  19   0     1024.58     1124.91    120.66 o 
   4  19   0     9408.11     9350.17    274.53 o 
   5  19   0     2825.74     2915.27    226.17 o 
   6  19   0      656.63      512.42    100.11 o 
   7  19   0     4906.87     4823.92    288.82 o 
   8  19   0     3195.72     2962.13    197.10 o 
   9  19   0       71.41        8.48     89.17 o 
  10  19   0     1946.25     1474.88    260.40 o 
  11  19   0     1093.11      959.73    402.17 o 
   0  20   0      240.39       95.75     67.86 o 
   1  20   0       20.69      116.38     52.29 o 
   2  20   0     1906.71     2008.00    150.50 o 
   3  20   0     3850.84     3954.06    189.24 o 
   4  20   0     1893.27     2164.77    145.10 o 
   5  20   0     1153.25     1135.42    109.93 o 
   6  20   0     1085.81     1012.88    123.05 o 
   7  20   0      665.24      639.48    116.41 o 
   8  20   0       17.44        8.12     83.38 o 
   9  20   0     1259.80     1200.12    204.00 o 
  10  20   0        3.74       91.24    161.24 o 
  11  20   0       85.52      447.94    319.39 o 
   1  21   0     6555.31     6669.61    211.10 o 
   2  21   0     6146.48     6155.17    253.19 o 
   3  21   0      227.24      112.07     70.81 o 
   4  21   0     6894.13     6882.46    251.90 o 
   5  21   0     4165.46     3975.35    220.70 o 
   6  21   0      180.59       54.70     79.46 o 
   7  21   0     2694.70     2820.22    240.16 o 
   8  21   0     3511.63     3674.02    233.64 o 
   9  21   0       68.04      311.99    209.69 o 
  10  21   0     2014.33     1477.97    447.21 o 
   0  22   0      204.64      208.37    145.60 o 
   1  22   0      109.23      147.04     62.53 o 
   2  22   0     2874.30     3209.84    175.94 o 
   3  22   0     3622.51     3901.03    194.80 o 
   4  22   0     2040.58     2189.66    152.37 o 
   5  22   0      280.97      285.52     91.55 o 
   6  22   0     2948.44     2890.41    200.27 o 
   7  22   0      301.75      163.25     98.19 o 
   8  22   0      263.21      175.79    107.98 o 
   9  22   0     1126.21     1013.83    352.15 o 
  10  22   0       90.40       92.46    289.54 o 
   1  23   0     4578.22     5072.65    267.30 o 
   2  23   0     5713.01     5367.19    226.74 o 
   3  23   0       51.17       51.17     69.60 o 
   4  23   0     4443.70     4632.90    281.52 o 
   5  23   0     3635.81     3656.81    222.29 o 
   6  23   0        4.66      -59.34     86.38 o 
   7  23   0     1032.32     1065.60    166.25 o 
   8  23   0      891.04     1019.04    147.16 o 
   9  23   0       12.42       49.09    157.79 o 
  10  23   0     1348.38     1527.68    492.55 o 
   0  24   0    10726.14    11856.48    561.25 o 
   1  24   0     1283.78     1298.02    172.61 o 
   2  24   0      172.48      143.57     76.72 o 
   3  24   0     3180.59     3155.97    187.48 o 
   4  24   0      201.29       52.42     79.19 o 
   5  24   0     1853.98     1667.41    164.74 o 
   6  24   0     1949.32     1976.74    178.51 o 
   7  24   0      452.39      371.54    125.73 o 
   8  24   0     1258.57     1356.45    194.71 o 
   9  24   0     1931.53     1835.86    260.14 o 
  10  24   0       51.76       62.51    318.25 o 
   1  25   0     2639.91     2817.55    246.31 o 
   2  25   0      660.50      644.04    199.77 o 
   3  25   0      403.88      404.06     99.39 o 
   4  25   0     2134.61     1988.75    175.39 o 
   5  25   0     2167.73     2112.10    209.81 o 
   6  25   0        1.24        1.77     95.60 o 
   7  25   0      347.86      353.13    119.27 o 
   8  25   0      336.49      329.62    179.93 o 
   9  25   0       94.30      -96.28    204.92 o 
   0  26   0     8851.64     7788.90    727.18 o 
   1  26   0      308.04      282.70    156.97 o 
   2  26   0     2116.19     2358.19    330.75 o 
   3  26   0     5758.63     5590.77    338.51 o 
   4  26   0     1506.52     1299.23    154.30 o 
   5  26   0     1033.31      922.20    174.91 o 
   6  26   0     3062.02     2649.49    246.13 o 
   7  26   0       23.77     -102.39    106.30 o 
   8  26   0     1190.81     1386.25    246.13 o 
   9  26   0     1101.60     1601.40    583.14 o 
   1  27   0       10.32       72.84    106.87 o 
   2  27   0     1319.07     1363.75    193.90 o 
   3  27   0       14.06     -100.86    100.86 o 
   4  27   0     1133.20     1081.66    248.56 o 
   5  27   0      913.68      935.09    146.91 o 
   6  27   0        1.55       77.00    112.61 o 
   7  27   0      256.92      313.91    145.14 o 
   8  27   0      209.78      247.91    177.02 o 
   9  27   0       14.22      125.58    227.31 o 
   0  28   0    10909.92    11997.01    899.61 o 
   1  28   0     2838.98     3479.77    481.06 o 
   2  28   0     1723.27     1734.47    218.38 o 
   3  28   0     3786.87     3831.80    545.48 o 
   4  28   0      162.88      152.89    140.78 o 
   5  28   0     1502.65     1467.96    167.25 o 
   6  28   0     2992.37     3626.63    259.94 o 
   7  28   0      348.01      254.72    181.74 o 
   8  28   0      995.79      801.06    235.74 o 
   1  29   0      840.68      744.19    204.59 o 
   2  29   0        3.25       66.67    124.92 o 
   3  29   0        2.76      183.10    138.87 o 
   4  29   0      508.87      411.46    265.67 o 
   5  29   0      123.21      226.76    153.32 o 
   6  29   0        3.94      154.76    131.03 o 
   7  29   0      161.98      104.93    179.78 o 
   8  29   0       86.75      251.89    252.03 o 
   0  30   0     3149.36     3709.53    581.99 o 
   1  30   0     2872.78     3378.25    374.33 o 
   2  30   0     1835.99     1356.73    264.58 o 
   3  30   0     3553.37     3935.62    413.65 o 
   4  30   0       55.80      -64.47    175.92 o 
   5  30   0     1669.22     1812.13    421.53 o 
   6  30   0     3849.30     4064.43    322.41 o 
   7  30   0      297.50      130.52    175.51 o 
   8  30   0      787.75     1147.04    468.22 o 
   1  31   0       30.41      188.92    267.34 o 
   2  31   0        0.13      190.59    181.38 o 
   3  31   0      194.55      -48.73    181.96 o 
   4  31   0        6.22       45.41    182.95 o 
   5  31   0        3.77       18.23    155.44 o 
   6  31   0       42.55      -95.07    200.23 o 
   7  31   0        0.16       52.97    165.28 o 
   0  32   0     2971.84     2412.63    495.15 o 
   1  32   0      991.61     1088.61    256.03 o 
   2  32   0     1672.55     1175.55    267.11 o 
   3  32   0     3951.68     4032.67    647.93 o 
   4  32   0      275.66      296.17    343.93 o 
   5  32   0      935.52      328.56    235.99 o 
   6  32   0     2415.95     1826.11   1152.08 o 
   7  32   0       87.52      319.49    363.07 o 
   1  33   0       60.48      259.79    209.28 o 
   2  33   0      148.60      428.69    235.94 o 
   3  33   0       34.23      271.24    326.36 o 
   4  33   0      136.28       53.77    313.88 o 
   5  33   0       78.63       79.67    221.29 o 
   6  33   0      118.80      230.15    351.53 o 
   0  34   0     3011.40     3323.79    561.92 o 
   1  34   0      784.89      738.64    248.65 o 
   2  34   0      446.39      369.83    374.93 o 
   3  34   0     2650.01     2319.13    547.88 o 
   4  34   0      689.85      780.22    389.49 o 
   5  34   0      293.89      283.74    325.37 o 
   1  35   0      132.38       33.21    216.44 o 
   2  35   0      242.32       94.95    326.98 o 
   3  35   0        1.75      -34.94    266.04 o 
   4  35   0      347.48      642.52    397.49 o 
   0  36   0     2635.45     2091.27    486.00 o 
   1  36   0      184.82       55.76    256.68 o 
   2  36   0      291.48      336.86    332.08 o 
   3  36   0     1861.61     1936.82    525.52 o 
   1  37   0      619.06      612.78    385.12 o 
   2  37   0      157.82      367.96    346.95 o 
 -12   1   1     1937.92     2177.38    445.02 o 
 -11   1   1        0.69       79.27    133.39 o 
 -10   1   1     5665.67     5979.68    313.75 o 
  -9   1   1     6566.32     6756.32    261.69 o 
  -8   1   1      122.33      104.08     61.55 o 
  -7   1   1     4429.21     4624.96    191.31 o 
  -6   1   1    18652.65    17612.39    385.60 o 
  -5   1   1      848.74      627.74    120.84 o 
  -4   1   1     6183.04     5680.53    186.12 o 
  -3   1   1    30509.89    30240.20    588.33 o 
  -2   1   1     1221.13     1260.88     94.47 o 
  -1   1   1    86297.96    83593.67   1883.92 o 
   0   1   1    48843.84    44649.57   1241.80 o 
   1   1   1      317.19      395.02     18.13 o 
   2   1   1     1940.91     1948.95     47.01 o 
   3   1   1    17502.10    17266.52    685.37 o 
   4   1   1       68.42      206.74     83.88 o 
   5   1   1    20628.38    19439.13    583.49 o 
   6   1   1     6946.52     6888.67    315.30 o 
   7   1   1       23.40       43.27     90.12 o 
   8   1   1     9973.83    10099.73    610.86 o 
   9   1   1     4297.04     5367.16    370.28 o 
  10   1   1      595.14      680.29    162.26 o 
  11   1   1     5310.40     5850.19    582.23 o 
  12   1   1      652.04      774.10    208.01 o 
 -12   2   1       18.54     -164.56    184.26 o 
 -11   2   1      501.36      203.39    161.97 o 
 -10   2   1      736.99      824.28    120.27 o 
  -9   2   1       70.35      140.97     76.87 o 
  -8   2   1      335.44      323.78     77.26 o 
  -7   2   1       40.87       69.10     56.56 o 
  -6   2   1      500.44      296.80    129.94 o 
  -5   2   1     2053.01     1827.38    264.14 o 
  -4   2   1     1741.66     1718.63    219.92 o 
  -3   2   1      413.05      426.07     52.53 o 
  -2   2   1     2184.78     2156.36     58.52 o 
  -1   2   1       58.42      163.16     45.99 o 
   0   2   1     3083.66     2620.47     62.76 o 
   1   2   1      562.66      519.44     24.04 o 
   2   2   1    10875.24    10685.53    177.76 o 
   3   2   1     1174.76     1202.72     47.67 o 
   4   2   1     3017.64     3308.17    178.24 o 
   5   2   1      686.69      850.90    184.92 o 
   6   2   1      112.50       66.57     76.78 o 
   7   2   1       33.16       66.13     85.14 o 
   8   2   1      124.46       -4.50     84.55 o 
   9   2   1     2449.46     2373.02    150.33 o 
  10   2   1      339.22      385.24    131.33 o 
  11   2   1        1.01      -46.42    119.74 o 
  12   2   1      144.16      434.69    241.39 o 
 -12   3   1     1521.45     1359.87    355.69 o 
 -11   3   1       98.39      205.40    158.23 o 
 -10   3   1     3086.29     3143.56    243.52 o 
  -9   3   1     6415.26     6605.45    283.00 o 
  -8   3   1      168.24      125.79     69.71 o 
  -7   3   1     8670.32     8731.22    318.00 o 
  -6   3   1    10094.78     9911.18    319.33 o 
  -5   3   1      115.09       93.71     52.10 o 
  -4   3   1    27271.50    26839.88    618.95 o 
  -3   3   1     8111.82     7877.37    184.51 o 
  -2   3   1     1495.50     1462.23     43.51 o 
  -1   3   1    57406.30    58301.44    938.52 o 
   0   3   1    16266.36    18330.88    380.38 o 
   1   3   1     3116.59     3132.83     63.22 o 
   2   3   1    25516.99    25050.23    369.18 o 
   3   3   1     7214.30     6907.01    119.98 o 
   4   3   1     2245.36     2436.63    149.32 o 
   5   3   1    22417.05    22684.34    513.51 o 
   6   3   1    13179.38    13665.06    309.92 o 
   7   3   1       36.98       40.61     36.18 o 
   8   3   1     6906.96     6951.26    209.87 o 
   9   3   1     6695.22     6370.70    324.76 o 
  10   3   1      642.76      474.34    136.38 o 
  11   3   1     4565.22     4453.61    212.33 o 
  12   3   1     1167.79     1100.89    296.95 o 
 -13   4   1       14.98     -231.61    275.71 o 
 -12   4   1      210.16      133.91     70.18 o 
 -11   4   1     1017.51     1059.15    115.55 o 
 -10   4   1       13.92      -64.12    114.74 o 
  -9   4   1      654.09      659.82     99.50 o 
  -8   4   1      402.73      345.36     50.29 o 
  -7   4   1        4.16      -29.41     60.95 o 
  -6   4   1      707.69      693.75    110.84 o 
  -5   4   1    13358.20    14240.77    390.84 o 
  -4   4   1     6860.45     6995.49    181.76 o 
  -3   4   1     3533.68     3518.27    104.62 o 
  -2   4   1    12822.46    13076.16    221.99 o 
  -1   4   1    16248.15    16266.17    263.28 o 
   0   4   1    13866.60    13208.72   1160.64 o 
   1   4   1     9241.27     9701.33    158.11 o 
   2   4   1      226.99      193.71     36.42 o 
   3   4   1     8077.95     8201.90    151.87 o 
   4   4   1     6085.60     6199.06    111.67 o 
   5   4   1     5818.96     5881.79    125.65 o 
   6   4   1       98.85       73.05     51.20 o 
   7   4   1     2343.70     2287.95    102.72 o 
   8   4   1        1.83       48.87     43.32 o 
   9   4   1     2522.74     2292.98    191.09 o 
  10   4   1      190.57      231.57    158.90 o 
  11   4   1       59.39       44.40     83.20 o 
  12   4   1      186.30      218.14     97.55 o 
 -13   5   1      812.04      678.49    320.05 o 
 -12   5   1     1381.35     1456.68    259.68 o 
 -11   5   1       12.72       16.43     65.24 o 
 -10   5   1     4992.82     5232.11    382.71 o 
  -9   5   1     1630.65     1871.70    148.87 o 
  -8   5   1       17.16       -0.99     46.56 o 
  -7   5   1     6790.70     6960.95    284.10 o 
  -6   5   1    11640.29    11347.56    288.69 o 
  -5   5   1     5017.42     5249.65    108.18 o 
  -4   5   1     7539.00     7090.80    173.79 o 
  -3   5   1    33219.21    33292.86    499.09 o 
  -2   5   1     9271.01     9420.91    150.01 o 
  -1   5   1     5286.73     4973.10     92.83 o 
   0   5   1    15131.15    14821.55    270.09 o 
   1   5   1    15662.24    16050.65    225.68 o 
   2   5   1    59525.61    56920.35    869.38 o 
   3   5   1     7639.84     7499.42    147.52 o 
   4   5   1      145.97      139.41     24.36 o 
   5   5   1    13111.93    13322.74    276.98 o 
   6   5   1    13172.54    13170.27    245.40 o 
   7   5   1     3689.71     3626.68     92.44 o 
   8   5   1     4509.28     4487.66    290.52 o 
   9   5   1     2100.53     1837.55    114.40 o 
  10   5   1      516.36      367.10    124.35 o 
  11   5   1     2730.09     2546.37    294.80 o 
  12   5   1      700.95      746.90    373.78 o 
 -13   6   1       51.16       20.31    144.97 o 
 -12   6   1       68.80       21.63     78.67 o 
 -11   6   1     1011.90     1023.72    144.50 o 
 -10   6   1      219.12      253.43     89.11 o 
  -9   6   1      451.92      278.76     79.15 o 
  -8   6   1     3514.62     3611.96    121.93 o 
  -7   6   1      372.20      366.30     42.58 o 
  -6   6   1     4164.75     4485.88    124.33 o 
  -5   6   1    24916.77    25671.99    405.58 o 
  -4   6   1    14118.01    14961.33    238.72 o 
  -3   6   1    14899.10    14786.78    247.59 o 
  -2   6   1     9634.16     9279.65    153.03 o 
  -1   6   1     8409.41     8118.29    137.72 o 
   0   6   1      243.97      187.98     24.61 o 
   1   6   1    81814.75    80806.96    972.32 o 
   2   6   1        5.77       -3.89     17.67 o 
   3   6   1     6563.00     6143.45    113.42 o 
   4   6   1    16594.96    16191.72    282.12 o 
   5   6   1     1211.64     1210.85     81.37 o 
   6   6   1      605.06      566.21     43.32 o 
   7   6   1     4526.10     4684.16    218.73 o 
   8   6   1      895.39      837.33     83.50 o 
   9   6   1      543.42      428.94     73.43 o 
  10   6   1     1397.10     1416.87    117.23 o 
  11   6   1        1.03       -1.11     88.38 o 
  12   6   1      203.67      634.90    288.42 o 
 -13   7   1     1190.42     1642.12    369.63 o 
 -12   7   1      734.17      902.42     93.01 o 
 -11   7   1        0.02      -26.95     57.81 o 
 -10   7   1     1700.24     1733.33    106.76 o 
  -9   7   1     5583.24     5981.41    201.87 o 
  -8   7   1      303.39      220.44     53.03 o 
  -7   7   1    16944.73    16939.73    299.10 o 
  -6   7   1     8321.97     8293.41    169.82 o 
  -5   7   1     1395.75     1542.11     62.30 o 
  -4   7   1    12261.28    11797.81    200.94 o 
  -3   7   1    36004.27    35608.13    541.61 o 
  -2   7   1     2376.56     2620.46     69.11 o 
  -1   7   1       88.73      121.66     24.73 o 
   0   7   1    22731.46    22587.09    312.59 o 
   1   7   1    48802.04    48544.79    602.21 o 
   2   7   1    32061.89    33245.33    407.95 o 
   3   7   1    20688.23    21489.16    309.46 o 
   4   7   1     1093.51      973.46     68.64 o 
   5   7   1     6209.52     5842.35    121.50 o 
   6   7   1     8854.85     8886.22    174.08 o 
   7   7   1       16.71       10.20     38.17 o 
   8   7   1     3890.37     3752.95    176.56 o 
   9   7   1      735.80      640.72    126.34 o 
  10   7   1     1304.01     1069.55    117.35 o 
  11   7   1     1538.79     1659.11    384.14 o 
  12   7   1      823.07      279.93    238.01 o 
 -13   8   1      380.34      372.23    259.75 o 
 -12   8   1      235.99      219.29     91.15 o 
 -11   8   1     1722.14     1794.28    181.15 o 
 -10   8   1      351.49      345.65     70.05 o 
  -9   8   1      818.95      776.82    166.66 o 
  -8   8   1     6877.40     7625.66    235.38 o 
  -7   8   1     1537.20     1752.07    127.12 o 
  -6   8   1     2624.60     2449.71    160.12 o 
  -5   8   1    10215.95     9609.12    179.64 o 
  -4   8   1    19289.79    20591.75    321.74 o 
  -3   8   1     3017.44     2981.39     91.52 o 
  -2   8   1    15644.70    15507.17    244.87 o 
  -1   8   1    11829.25    12274.86    230.28 o 
   0   8   1    13452.31    12960.59    199.02 o 
   1   8   1    33877.44    33565.92    477.35 o 
   2   8   1     2954.64     2970.87     69.19 o 
   3   8   1    35194.87    36978.04    480.41 o 
   4   8   1    14074.31    13754.96    221.72 o 
   5   8   1     1953.86     2024.91     73.04 o 
   6   8   1     7154.77     7099.50    156.05 o 
   7   8   1    16085.59    15478.92    385.25 o 
   8   8   1      262.66      286.03     70.96 o 
   9   8   1     1329.65     1068.64    189.76 o 
  10   8   1     1357.65     1204.60    171.39 o 
  11   8   1      247.76      259.90     89.83 o 
  12   8   1      617.87      367.22    269.99 o 
 -13   9   1      676.05      926.97    426.20 o 
 -12   9   1      624.64      317.15    199.71 o 
 -11   9   1       44.90       98.88     66.77 o 
 -10   9   1     1707.06     1823.68    121.77 o 
  -9   9   1     2716.54     2857.64    202.18 o 
  -8   9   1      466.33      451.43    141.39 o 
  -7   9   1     1793.47     1674.82    107.17 o 
  -6   9   1     3485.52     3902.05    114.98 o 
  -5   9   1      176.08      129.36     33.34 o 
  -4   9   1     4768.80     4665.96    112.42 o 
  -3   9   1    12182.35    12307.02    221.66 o 
  -2   9   1     5353.61     5602.84    111.58 o 
  -1   9   1     1439.91     1429.95     68.57 o 
   0   9   1    22384.50    22418.46    320.58 o 
   1   9   1    23344.12    24090.54    327.28 o 
   2   9   1     2540.10     2613.75     68.14 o 
   3   9   1    43490.77    44598.67    574.29 o 
   4   9   1       25.10       46.89     25.86 o 
   5   9   1    10677.86    10946.83    195.36 o 
   6   9   1     5565.59     5764.98    172.02 o 
   7   9   1        7.54       14.66     55.42 o 
   8   9   1     5301.62     5549.57    338.73 o 
   9   9   1      197.42      256.76     70.83 o 
  10   9   1      481.83      331.53     82.18 o 
  11   9   1     1579.91     1528.08    202.35 o 
  12   9   1      700.80      354.01    265.29 o 
 -12  10   1      781.04      881.26    176.46 o 
 -11  10   1     1452.31     1687.46    191.24 o 
 -10  10   1     1242.97      999.99    105.14 o 
  -9  10   1      579.89      451.25     75.56 o 
  -8  10   1     6995.50     7188.02    214.66 o 
  -7  10   1      701.57      545.55    115.18 o 
  -6  10   1     3602.06     3870.59    132.19 o 
  -5  10   1    13195.51    13920.20    247.23 o 
  -4  10   1      698.17      696.59     49.84 o 
  -3  10   1     9559.24     9666.90    159.07 o 
  -2  10   1    15958.41    16046.60    261.90 o 
  -1  10   1     3739.32     3630.13    133.81 o 
   0  10   1    15146.36    15335.98    237.45 o 
   1  10   1    24115.57    23736.17    327.12 o 
   2  10   1    21159.23    21881.86    306.83 o 
   3  10   1     8035.55     7863.64    142.93 o 
   4  10   1    14365.75    14103.02    222.65 o 
   5  10   1      842.43      851.78     53.52 o 
   6  10   1     5030.59     5143.24    150.40 o 
   7  10   1    11062.60    10736.05    275.34 o 
   8  10   1     3253.36     3392.94    162.22 o 
   9  10   1     1029.11      990.87    115.00 o 
  10  10   1     2174.75     2352.80    150.12 o 
  11  10   1      411.64      262.36    114.85 o 
  12  10   1      882.80     1339.51    346.18 o 
 -12  11   1      648.77      506.40    287.46 o 
 -11  11   1       63.98       62.96     81.78 o 
 -10  11   1      146.41      182.86     78.37 o 
  -9  11   1      349.25      293.59     76.86 o 
  -8  11   1      221.04      212.16     65.34 o 
  -7  11   1     3094.73     3021.66    137.95 o 
  -6  11   1     3530.24     3651.16    158.91 o 
  -5  11   1       49.48      104.95     34.35 o 
  -4  11   1     1829.81     1718.39     68.64 o 
  -3  11   1       30.60        4.92     23.09 o 
  -2  11   1      783.00      792.85     53.65 o 
  -1  11   1     7898.20     8339.74    170.86 o 
   0  11   1    22197.16    21937.21    324.04 o 
   1  11   1      401.18      408.82     37.59 o 
   2  11   1    15452.73    15548.68    236.13 o 
   3  11   1     8326.99     8457.28    146.82 o 
   4  11   1      225.93      194.54     35.04 o 
   5  11   1     3128.11     3254.53    125.33 o 
   6  11   1     1616.77     1516.79     90.32 o 
   7  11   1      412.98      450.90     70.99 o 
   8  11   1     1666.72     1458.20    132.95 o 
   9  11   1        9.07      -27.85     66.03 o 
  10  11   1      488.31      509.03     96.47 o 
  11  11   1      642.62      715.66    249.40 o 
  12  11   1      115.95       72.40    277.79 o 
 -12  12   1      712.63      788.04    222.01 o 
 -11  12   1     2738.80     2983.69    185.86 o 
 -10  12   1      819.10      681.08    105.35 o 
  -9  12   1      231.62      222.68     78.74 o 
  -8  12   1     7746.19     8156.13    349.13 o 
  -7  12   1     3859.99     3877.40    162.43 o 
  -6  12   1     5955.07     5937.36    181.74 o 
  -5  12   1    11707.61    12324.79    324.51 o 
  -4  12   1     1755.74     1700.15     83.81 o 
  -3  12   1     2149.14     1932.90     87.76 o 
  -2  12   1    42403.04    42012.66    608.49 o 
  -1  12   1      239.12      182.53     33.90 o 
   0  12   1    18223.96    17780.92    276.45 o 
   1  12   1    48828.12    48254.34    857.60 o 
   2  12   1     5496.59     5662.59    123.04 o 
   3  12   1    17357.22    17234.75    275.40 o 
   4  12   1    28487.70    28955.33    429.26 o 
   5  12   1      292.75      233.64     48.35 o 
   6  12   1     8974.89     9282.80    236.28 o 
   7  12   1     4584.41     4996.62    188.97 o 
   8  12   1       10.18      -39.99     63.13 o 
   9  12   1     2590.66     2473.75    254.73 o 
  10  12   1     3879.18     4120.34    234.25 o 
  11  12   1      741.74      550.47    440.86 o 
  12  12   1     1027.05      820.90    300.97 o 
 -12  13   1       49.63       17.58    307.64 o 
 -11  13   1        8.28       13.38    106.94 o 
 -10  13   1      391.97      366.83    106.22 o 
  -9  13   1      434.78      284.04     82.88 o 
  -8  13   1      212.73      222.33     73.22 o 
  -7  13   1       85.11       95.93     56.83 o 
  -6  13   1       67.16       19.89     44.46 o 
  -5  13   1      288.14      267.16     55.51 o 
  -4  13   1     3739.42     4176.85    126.69 o 
  -3  13   1     3389.80     3765.78    102.30 o 
  -2  13   1     2959.03     3411.77    103.23 o 
  -1  13   1     1688.50     1994.21     86.48 o 
   0  13   1     5428.25     4984.02    118.62 o 
   1  13   1     2056.15     1860.56     80.97 o 
   2  13   1       80.65       66.69     35.46 o 
   3  13   1      898.73      887.01     57.64 o 
   4  13   1      478.52      449.24     56.41 o 
   5  13   1     3871.93     3870.51    137.77 o 
   6  13   1     3301.54     3303.92    156.97 o 
   7  13   1       48.47      -27.03     55.34 o 
   8  13   1      724.05      717.31    100.65 o 
   9  13   1        6.44       26.27     72.73 o 
  10  13   1      206.44      137.93     95.44 o 
  11  13   1      377.01      487.24    288.03 o 
  12  13   1       54.54      420.84    273.17 o 
 -12  14   1     1139.40      912.41    377.21 o 
 -11  14   1     3848.76     3537.68    342.10 o 
 -10  14   1      735.66      714.56    172.96 o 
  -9  14   1      223.06      323.83     94.96 o 
  -8  14   1     4058.46     3933.21    205.38 o 
  -7  14   1     3778.11     3699.90    164.86 o 
  -6  14   1     2406.57     2404.53    172.83 o 
  -5  14   1    16604.45    16554.34    385.89 o 
  -4  14   1     1838.57     1759.34    109.49 o 
  -3  14   1     4206.19     4190.63    138.43 o 
  -2  14   1    29221.85    29137.65    451.40 o 
  -1  14   1     6519.70     6467.40    155.41 o 
   0  14   1    27200.19    25739.01    457.15 o 
   1  14   1    55569.04    54434.11    780.03 o 
   2  14   1      557.64      542.72     47.59 o 
   3  14   1     2082.51     2065.20    100.35 o 
   4  14   1    13729.60    13962.13    307.76 o 
   5  14   1      414.60      362.54     60.60 o 
   6  14   1    14107.08    14286.45    352.04 o 
   7  14   1     5977.47     5993.58    218.75 o 
   8  14   1     1307.10     1159.55    109.24 o 
   9  14   1     1365.02     1201.53    130.16 o 
  10  14   1     3611.79     3571.75    207.61 o 
  11  14   1      370.31      653.78    271.20 o 
  12  14   1      744.70      889.06    329.48 o 
 -12  15   1       13.12       68.33    291.20 o 
 -11  15   1       44.74      -59.44    165.10 o 
 -10  15   1       96.22       86.24     92.54 o 
  -9  15   1      128.20       55.23     78.94 o 
  -8  15   1      213.06      147.37     77.21 o 
  -7  15   1     1122.42      999.15     98.84 o 
  -6  15   1       85.09       72.38     53.41 o 
  -5  15   1      867.88      845.19     93.45 o 
  -4  15   1        3.73        2.98     45.92 o 
  -3  15   1      500.97      444.96     89.71 o 
  -2  15   1      692.27      861.13     60.03 o 
  -1  15   1        9.36      -17.36     29.96 o 
   0  15   1       44.82       43.06     32.34 o 
   1  15   1      526.53      643.50     64.14 o 
   2  15   1     1369.11     1600.93     76.38 o 
   3  15   1       45.97       99.92     42.61 o 
   4  15   1      377.33      451.10     59.68 o 
   5  15   1       33.10      -20.24     48.38 o 
   6  15   1      600.64      495.76     84.86 o 
   7  15   1       37.58      -56.89     58.98 o 
   8  15   1       56.73       82.42     68.83 o 
   9  15   1       11.96      -15.39     73.33 o 
  10  15   1        0.01      -70.12    103.78 o 
  11  15   1       91.29     -133.77    230.87 o 
 -12  16   1      482.08      490.06    382.31 o 
 -11  16   1     1924.49     1538.28    384.49 o 
 -10  16   1      602.46      452.79    113.48 o 
  -9  16   1     1116.91     1290.47    140.37 o 
  -8  16   1     5886.90     6208.48    270.85 o 
  -7  16   1     1989.00     1886.47    130.72 o 
  -6  16   1     2908.60     2960.14    154.11 o 
  -5  16   1    14570.21    14074.10    341.88 o 
  -4  16   1     6927.27     7062.34    222.39 o 
  -3  16   1     9410.37     9683.64    256.83 o 
  -2  16   1    19099.48    18552.93    321.52 o 
  -1  16   1     3126.59     3047.76    159.36 o 
   0  16   1    12778.89    12869.22    246.13 o 
   1  16   1    15784.84    15091.55    261.61 o 
   2  16   1     6826.67     6913.32    188.75 o 
   3  16   1     3687.59     3614.13    142.36 o 
   4  16   1    13003.26    12855.64    336.36 o 
   5  16   1     1195.50     1320.25    125.53 o 
   6  16   1     3021.09     3001.14    165.44 o 
   7  16   1     6664.31     6698.87    256.17 o 
   8  16   1      941.18      870.79    106.18 o 
   9  16   1     1269.35     1228.88    133.93 o 
  10  16   1     3574.10     3899.02    331.82 o 
  11  16   1      168.34      -64.41    233.84 o 
 -12  17   1       59.06     -162.87    223.60 o 
 -11  17   1       26.11       56.38    184.07 o 
 -10  17   1       19.43      -13.73    124.07 o 
  -9  17   1       95.74      123.67     85.18 o 
  -8  17   1        5.52       22.97     80.92 o 
  -7  17   1        1.38      -56.03     64.52 o 
  -6  17   1      234.70      259.55     70.23 o 
  -5  17   1        1.04      -20.39     53.92 o 
  -4  17   1      176.91      134.49     62.38 o 
  -3  17   1      496.03      537.99     92.87 o 
  -2  17   1       44.37        3.51     43.01 o 
  -1  17   1      428.16      393.89     51.43 o 
   0  17   1        5.99       36.95     37.08 o 
   1  17   1      173.18      126.74     40.79 o 
   2  17   1      291.94      258.10     55.95 o 
   3  17   1       47.61      -12.36     45.41 o 
   4  17   1       94.05      143.22     60.33 o 
   5  17   1      100.60       35.68     60.07 o 
   6  17   1       46.63       22.47     62.72 o 
   7  17   1       20.70      -23.34     63.23 o 
   8  17   1      145.70      155.97     83.21 o 
   9  17   1        1.42        4.83     89.84 o 
  10  17   1       31.19     -105.47    154.34 o 
  11  17   1       51.15      -56.67    250.51 o 
 -11  18   1     2547.53     2851.00    585.22 o 
 -10  18   1      770.10      791.03    202.71 o 
  -9  18   1     1623.45     1482.63    159.54 o 
  -8  18   1     4975.60     5176.33    267.52 o 
  -7  18   1     2109.87     2003.93    156.03 o 
  -6  18   1     2877.44     2903.38    165.66 o 
  -5  18   1    15053.80    15017.52    379.72 o 
  -4  18   1     3834.18     3697.99    173.57 o 
  -3  18   1     3429.74     3453.72    163.88 o 
  -2  18   1    16388.18    15998.26    366.18 o 
  -1  18   1     6358.78     6463.14    165.98 o 
   0  18   1    16473.38    16294.60    391.91 o 
   1  18   1    19419.96    19419.80    390.65 o 
   2  18   1      439.44      321.49     60.15 o 
   3  18   1     6407.05     7045.47    206.43 o 
   4  18   1     9998.29    10335.52    283.30 o 
   5  18   1      124.62      176.73     73.08 o 
   6  18   1     7652.73     7929.12    275.86 o 
   7  18   1     8092.89     8311.33    291.93 o 
   8  18   1      248.59       85.13     81.25 o 
   9  18   1     1194.83     1312.77    149.12 o 
  10  18   1     2625.50     2553.20    297.51 o 
  11  18   1        7.34      163.28    329.79 o 
 -11  19   1      264.06      130.21    330.31 o 
 -10  19   1      366.60      579.74    380.75 o 
  -9  19   1       94.24       47.05    100.61 o 
  -8  19   1       52.19        0.91     78.54 o 
  -7  19   1     1192.02     1108.76    128.81 o 
  -6  19   1      830.87     1102.02    154.53 o 
  -5  19   1       24.14      -55.16     55.16 o 
  -4  19   1     1524.99     1462.69    146.86 o 
  -3  19   1     1356.62     1442.62    115.89 o 
  -2  19   1        4.36       17.21     50.64 o 
  -1  19   1       80.78      126.64     48.50 o 
   0  19   1      489.69      512.35     77.15 o 
   1  19   1       19.72       -1.17     47.02 o 
   2  19   1     3790.05     4029.05    161.05 o 
   3  19   1     2604.56     2690.52    151.04 o 
   4  19   1       23.36      -19.27     55.26 o 
   5  19   1     2601.06     2533.39    171.43 o 
   6  19   1     2144.80     1994.23    200.14 o 
   7  19   1      150.80       48.47     80.71 o 
   8  19   1     1239.66      892.47    135.73 o 
   9  19   1      254.33      187.27    107.93 o 
  10  19   1      151.78      308.80    255.27 o 
  11  19   1      107.57      416.21    289.96 o 
 -11  20   1     1701.56     2173.12    537.69 o 
 -10  20   1      525.28      620.91    202.36 o 
  -9  20   1      996.24      510.94    126.04 o 
  -8  20   1     2236.29     2585.41    193.14 o 
  -7  20   1      548.05      366.96    102.10 o 
  -6  20   1      256.98      234.46     77.31 o 
  -5  20   1     7449.18     7307.96    256.34 o 
  -4  20   1     3724.15     4065.53    195.22 o 
  -3  20   1     2009.11     2148.16    141.59 o 
  -2  20   1     9004.62     8966.43    322.76 o 
  -1  20   1     1932.02     1918.84    125.89 o 
   0  20   1     6396.66     6371.75    215.91 o 
   1  20   1     8160.91     8474.82    389.29 o 
   2  20   1     1236.24     1325.06    143.78 o 
   3  20   1     1434.80     1383.87    114.48 o 
   4  20   1     8708.90     8717.71    273.90 o 
   5  20   1       92.14       80.72     94.49 o 
   6  20   1     2839.88     2800.57    189.98 o 
   7  20   1     6877.35     7798.56    314.25 o 
   8  20   1      670.87      534.74    119.24 o 
   9  20   1     1417.77     1154.95    211.85 o 
  10  20   1     2683.66     2792.45    601.65 o 
 -11  21   1       99.22      243.88    297.24 o 
 -10  21   1      727.71      914.99    588.60 o 
  -9  21   1      489.78      698.92    158.32 o 
  -8  21   1       75.89      -39.28     86.09 o 
  -7  21   1     1530.94     1637.99    158.42 o 
  -6  21   1      653.13      471.22    100.68 o 
  -5  21   1      225.09      180.91     76.13 o 
  -4  21   1     3507.82     3550.34    186.24 o 
  -3  21   1     1746.53     2011.40    144.17 o 
  -2  21   1       36.79       40.76     59.35 o 
  -1  21   1       21.22      -20.61     51.94 o 
   0  21   1      148.62      163.02     63.41 o 
   1  21   1       83.89       76.50     56.97 o 
   2  21   1     4917.36     4942.52    202.13 o 
   3  21   1     3353.81     3724.94    186.75 o 
   4  21   1       12.98       69.75     73.19 o 
   5  21   1     2612.66     2806.14    188.91 o 
   6  21   1     2328.38     1931.52    166.53 o 
   7  21   1       17.64       13.82     85.11 o 
   8  21   1      895.38      675.30    124.58 o 
   9  21   1      539.44      571.73    190.47 o 
  10  21   1      106.39      328.02    293.49 o 
 -10  22   1      649.57      284.86    322.93 o 
  -9  22   1      477.28      244.66    191.74 o 
  -8  22   1     2178.50     2375.57    195.78 o 
  -7  22   1      683.63      324.98    108.35 o 
  -6  22   1     2431.42     2375.70    247.52 o 
  -5  22   1     9055.14     9011.15    300.58 o 
  -4  22   1      616.58      671.22    100.66 o 
  -3  22   1     1863.39     2151.65    151.83 o 
  -2  22   1     8399.47     8623.30    320.98 o 
  -1  22   1     1693.85     1505.21    152.62 o 
   0  22   1     5702.13     5640.18    303.03 o 
   1  22   1    13197.58    12944.30    396.20 o 
   2  22   1      490.87      473.41    102.12 o 
   3  22   1     1674.30     1661.46    134.22 o 
   4  22   1     4877.43     4817.22    247.03 o 
   5  22   1      702.83      620.28    113.48 o 
   6  22   1     1389.03     1305.55    146.53 o 
   7  22   1     1496.99     1602.50    161.94 o 
   8  22   1      350.60      278.42    108.50 o 
   9  22   1     1196.31     1137.62    221.91 o 
  10  22   1     1234.58     1888.15    537.58 o 
 -10  23   1      631.42      267.39    313.67 o 
  -9  23   1      973.35      840.66    545.49 o 
  -8  23   1       36.43      119.57    104.44 o 
  -7  23   1      853.87      841.13    176.04 o 
  -6  23   1     1614.28     1653.96    161.45 o 
  -5  23   1       20.70       94.03     87.98 o 
  -4  23   1     2382.77     2503.77    168.26 o 
  -3  23   1     1044.56     1228.04    120.05 o 
  -2  23   1      154.94      113.64     73.32 o 
  -1  23   1     3577.34     3621.84    227.66 o 
   0  23   1     3633.36     4441.39    520.89 o 
   1  23   1     2678.10     2759.32    200.04 o 
   2  23   1     4340.86     4784.65    237.97 o 
   3  23   1     3751.93     3915.39    249.32 o 
   4  23   1       48.88       83.84     86.52 o 
   5  23   1     3794.04     3575.59    378.40 o 
   6  23   1     1879.93     1696.29    199.45 o 
   7  23   1      290.94      221.73    105.78 o 
   8  23   1     2034.96     2200.98    231.33 o 
   9  23   1      584.17      235.91    175.93 o 
  10  23   1       79.82      330.62    374.30 o 
 -10  24   1      419.38      179.61    336.97 o 
  -9  24   1      156.57      154.86    219.60 o 
  -8  24   1      536.89      612.07    128.73 o 
  -7  24   1      126.25        2.79     93.64 o 
  -6  24   1     1308.68     1131.76    139.43 o 
  -5  24   1     3450.02     3073.72    193.54 o 
  -4  24   1     1784.48     1727.03    155.82 o 
  -3  24   1      693.98      706.16    108.62 o 
  -2  24   1     6020.87     5589.25    432.54 o 
  -1  24   1      624.86      417.51    143.34 o 
   0  24   1     1599.62     1423.25    319.34 o 
   1  24   1    10574.48    10257.62    435.06 o 
   2  24   1     2541.41     2411.16    163.89 o 
   3  24   1     2773.02     2883.73    179.04 o 
   4  24   1     3929.23     4042.60    419.83 o 
   5  24   1     1436.49     1196.12    147.34 o 
   6  24   1     1614.03     1769.75    190.20 o 
   7  24   1     2064.49     2352.18    200.99 o 
   8  24   1       70.90       69.61    156.58 o 
   9  24   1      928.79      878.89    274.79 o 
 -10  25   1      726.93      801.33    437.85 o 
  -9  25   1     2417.01     2315.92    748.66 o 
  -8  25   1      155.91       13.33    119.89 o 
  -7  25   1     1732.09     1526.08    210.25 o 
  -6  25   1     1795.56     1885.43    221.40 o 
  -5  25   1       68.04      -12.14     81.98 o 
  -4  25   1     3104.44     3715.94    212.46 o 
  -3  25   1     4995.13     4891.03    313.80 o 
  -2  25   1      519.00      454.92    124.53 o 
  -1  25   1     5168.04     5839.56    341.88 o 
   0  25   1     2885.89     3064.02    252.01 o 
   1  25   1        7.74       80.58     95.55 o 
   2  25   1     4381.33     4268.19    261.05 o 
   3  25   1     2407.82     2390.54    201.63 o 
   4  25   1      531.95      582.37    117.89 o 
   5  25   1     2277.20     2119.19    187.17 o 
   6  25   1     1883.77     2077.21    386.58 o 
   7  25   1        5.05       28.57    107.79 o 
   8  25   1     2308.93     2570.05    428.82 o 
   9  25   1      809.54      641.63    271.66 o 
  -9  26   1      104.13      481.84    346.53 o 
  -8  26   1      340.56      172.97    180.77 o 
  -7  26   1      168.12      118.96    112.33 o 
  -6  26   1      998.61      890.15    187.49 o 
  -5  26   1     2491.49     2255.09    297.70 o 
  -4  26   1       53.45       39.77     87.30 o 
  -3  26   1       46.59      101.62    101.04 o 
  -2  26   1      140.75      238.17    116.65 o 
  -1  26   1      230.90      209.35    123.17 o 
   0  26   1      592.71      624.88    336.13 o 
   1  26   1      101.38       55.93    120.74 o 
   2  26   1       22.19       59.99     95.24 o 
   3  26   1     1003.30      739.05    126.47 o 
   4  26   1     1659.80     1518.89    161.73 o 
   5  26   1      317.09      438.94    117.16 o 
   6  26   1      289.37      211.88    114.79 o 
   7  26   1     1101.61      899.96    154.50 o 
   8  26   1       60.50      160.55    190.98 o 
   9  26   1      531.60      434.67    268.07 o 
  -9  27   1     1285.46      729.99    410.18 o 
  -8  27   1        6.83     -124.71    151.61 o 
  -7  27   1     2070.68     2905.53    235.38 o 
  -6  27   1     1850.14     2081.76    198.91 o 
  -5  27   1       24.46       60.01    108.23 o 
  -4  27   1     2326.30     2660.76    192.90 o 
  -3  27   1     1963.63     1851.51    198.65 o 
  -2  27   1       86.66      -14.85    101.85 o 
  -1  27   1     7258.71     6650.77    382.72 o 
   0  27   1     6110.70     5714.50    571.85 o 
   1  27   1        7.62        6.92    137.31 o 
   2  27   1     2735.96     2953.79    339.03 o 
   3  27   1     3108.61     2472.78    262.50 o 
   4  27   1        5.74       42.06     96.24 o 
   5  27   1     2577.54     2485.53    207.49 o 
   6  27   1     1481.99     1506.73    184.46 o 
   7  27   1        1.94       52.48    156.57 o 
   8  27   1     1553.43     1400.49    336.79 o 
  -9  28   1       16.95      110.73    216.87 o 
  -8  28   1      366.59      276.75    186.37 o 
  -7  28   1       43.53       75.01    132.26 o 
  -6  28   1      518.16      441.44    136.54 o 
  -5  28   1     1378.47     1224.71    163.65 o 
  -4  28   1      258.89       52.97    124.66 o 
  -3  28   1       39.98       -3.03    118.25 o 
  -2  28   1      281.82      239.18    137.70 o 
  -1  28   1      318.03      307.49    144.47 o 
   0  28   1      221.55      273.04    168.93 o 
   1  28   1     1583.12     1336.89    247.75 o 
   2  28   1      287.86      180.93    133.07 o 
   3  28   1      568.94      721.82    180.07 o 
   4  28   1     1239.14      874.79    185.80 o 
   5  28   1       98.74      213.93    131.34 o 
   6  28   1      497.28      551.06    159.16 o 
   7  28   1      882.58      729.14    266.26 o 
   8  28   1       12.07       60.05    221.46 o 
  -8  29   1       28.15     -169.86    231.98 o 
  -7  29   1     2672.03     2495.89    313.35 o 
  -6  29   1     2514.46     2888.90    243.59 o 
  -5  29   1        9.19       -8.08    133.83 o 
  -4  29   1     2952.21     3393.14    267.27 o 
  -3  29   1     4403.08     5241.41    372.89 o 
  -2  29   1      633.23      509.53    157.47 o 
  -1  29   1     8041.84     7495.06    832.74 o 
   0  29   1     1682.99     1997.71    294.15 o 
   1  29   1        2.55     -138.34    139.98 o 
   2  29   1     3721.34     3812.97    392.47 o 
   3  29   1     1636.46     1789.81    294.08 o 
   4  29   1      303.00      270.84    155.58 o 
   5  29   1     2069.50     2305.30    280.62 o 
   6  29   1     2140.14     2250.80    289.88 o 
   7  29   1       42.73     -156.20    189.55 o 
   8  29   1     1692.24     2521.08    667.43 o 
  -8  30   1      120.64      378.71    369.83 o 
  -7  30   1        2.15      149.48    187.18 o 
  -6  30   1       88.03      204.57    182.32 o 
  -5  30   1      282.11      323.93    172.70 o 
  -4  30   1        2.51       96.14    174.64 o 
  -3  30   1      353.70      417.74    203.84 o 
  -2  30   1      148.61     -113.24    123.30 o 
  -1  30   1       17.24       68.18    157.64 o 
   0  30   1      121.32      142.97    162.41 o 
   1  30   1      132.85      213.39    187.10 o 
   2  30   1      141.53      110.44    165.96 o 
   3  30   1       12.47      255.23    291.20 o 
   4  30   1       46.73       23.11    160.16 o 
   5  30   1       57.16      207.62    170.10 o 
   6  30   1       27.83      -21.87    163.46 o 
   7  30   1       62.51      203.17    227.99 o 
  -7  31   1     1558.12     2101.60    299.92 o 
  -6  31   1     1428.56     1950.45    358.45 o 
  -5  31   1       45.00       79.42    202.04 o 
  -4  31   1     2506.38     2949.80    375.68 o 
  -3  31   1     3206.65     3291.90    312.09 o 
  -2  31   1      178.58      158.83    270.61 o 
  -1  31   1     2680.14     2543.23    344.72 o 
   0  31   1     2342.29     1928.58    303.10 o 
   1  31   1        1.33       65.55    158.86 o 
   2  31   1     4405.24     3831.22    609.66 o 
   3  31   1     1045.22      793.95    363.90 o 
   4  31   1      628.50      576.26    231.79 o 
   5  31   1     2579.53     2593.21    434.21 o 
   6  31   1     1442.13     1322.70    494.74 o 
   7  31   1       83.35      308.84    436.03 o 
  -7  32   1        0.29     -136.19    215.41 o 
  -6  32   1        0.01     -190.73    190.73 o 
  -5  32   1       36.23       77.20    215.79 o 
  -4  32   1      156.24      211.63    206.79 o 
  -3  32   1        3.32      345.78    170.49 o 
  -2  32   1      166.87       66.29    170.64 o 
  -1  32   1        7.72     -131.71    164.22 o 
   0  32   1        0.14       33.02    163.47 o 
   1  32   1        1.52     -146.59    146.59 o 
   2  32   1       29.01      251.68    286.42 o 
   3  32   1      238.33      167.96    303.58 o 
   4  32   1       43.25     -208.11    214.45 o 
   5  32   1       78.44      158.19    210.95 o 
   6  32   1        0.25       90.13    224.01 o 
  -6  33   1      852.60     1101.52    324.31 o 
  -5  33   1       28.49      280.93    222.77 o 
  -4  33   1     1731.68     1838.31    330.81 o 
  -3  33   1     2614.57     2668.17    684.07 o 
  -2  33   1       97.88       48.13    189.02 o 
  -1  33   1     2174.23     2130.20    329.90 o 
   0  33   1     1782.78     2029.58    327.76 o 
   1  33   1       63.57      -26.51    189.25 o 
   2  33   1     2787.80     2245.29    505.55 o 
   3  33   1     1344.98      986.25    405.81 o 
   4  33   1      137.23     -162.24    295.05 o 
   5  33   1     1316.63     1393.62    326.28 o 
   6  33   1      751.49     1168.92    318.78 o 
  -5  34   1      177.55      153.61    227.92 o 
  -4  34   1      141.88     -210.40    284.55 o 
  -3  34   1       96.81      425.89    318.66 o 
  -2  34   1       53.24      113.35    197.86 o 
  -1  34   1      111.07       91.06    197.27 o 
   0  34   1        0.80      -50.47    190.58 o 
   1  34   1      130.56     -220.28    252.41 o 
   2  34   1       19.40      279.76    326.77 o 
   3  34   1      303.77      300.98    317.00 o 
   4  34   1      159.75       -0.10    326.15 o 
   5  34   1      116.62      -74.67    335.93 o 
  -5  35   1        0.45      -83.21    228.81 o 
  -4  35   1     1738.34     1423.16    494.32 o 
  -3  35   1      951.74      659.37    372.43 o 
  -2  35   1      121.92     -116.97    197.04 o 
  -1  35   1     1712.65     1514.76    324.42 o 
   0  35   1     1602.06     1260.20    543.41 o 
   1  35   1       85.97     -249.92    249.92 o 
   2  35   1     2077.91     1856.95    515.54 o 
   3  35   1     1936.95     2403.90    546.22 o 
   4  35   1       63.12      -42.54    340.29 o 
  -4  36   1       17.42      186.48    372.74 o 
  -3  36   1       77.09      498.90    379.29 o 
  -2  36   1      264.67      336.82    235.77 o 
  -1  36   1      292.70      527.28    250.32 o 
   0  36   1      164.77      205.45    221.90 o 
   1  36   1      425.94      261.46    334.78 o 
   2  36   1       51.92       53.87    308.78 o 
   3  36   1      235.81      474.56    412.57 o 
  -2  37   1       23.76      126.57    315.65 o 
  -1  37   1     1259.97     1524.09    341.75 o 
   0  37   1     1090.37     1173.21    313.07 o 
   1  37   1       36.85     -251.68    282.57 o 
   2  37   1     1143.20      930.50    478.20 o 
 -11   0   2     4955.79     4407.92    416.30 o 
 -10   0   2     7396.48     8017.33    424.30 o 
  -9   0   2      928.80      860.78    226.69 o 
  -8   0   2      893.39      697.87    138.50 o 
  -7   0   2    12081.73    12604.21    449.04 o 
  -6   0   2     8045.14     8518.97    327.06 o 
  -5   0   2    47978.66    50517.19   1953.72 o 
  -4   0   2    53964.53    53725.89   1616.76 o 
  -3   0   2       62.50       12.97     27.83 o 
  -2   0   2      127.68      150.53     35.55 o 
  -1   0   2    68246.30    66440.25   2620.84 o 
   0   0   2       17.20      -21.48     21.48 o 
   1   0   2    35662.52    35293.63    833.25 o 
   2   0   2    19322.37    18842.90    474.11 o 
   3   0   2    47193.16    47424.19   1121.23 o 
   4   0   2     6283.54     6224.90    355.65 o 
   5   0   2    30902.47    32010.47    790.73 o 
   6   0   2      206.54      156.95     39.94 o 
   7   0   2     5416.82     5519.68    178.65 o 
   8   0   2    10942.46    10941.81    904.71 o 
   9   0   2      202.67     -146.95    231.51 o 
  10   0   2     3204.26     3915.37    788.39 o 
  11   0   2     3115.74     3150.96    401.39 o 
  12   0   2       17.69       56.82    211.92 o 
 -11   1   2      146.62       70.95    122.42 o 
 -10   1   2      535.81      401.56     94.23 o 
  -9   1   2       43.70       74.59     76.65 o 
  -8   1   2      173.08      192.05     67.00 o 
  -7   1   2       27.90       57.22     50.01 o 
  -6   1   2      251.21      214.09     50.98 o 
  -5   1   2       73.45       97.93     40.22 o 
  -4   1   2     3096.79     3163.66    127.87 o 
  -3   1   2        3.72        1.63     13.88 o 
  -2   1   2    19095.91    18399.95    323.02 o 
  -1   1   2      382.97      264.98     37.59 o 
   0   1   2     2010.78     1965.39     65.35 o 
   1   1   2    38842.08    37897.92    582.93 o 
   2   1   2     1194.45     1120.59     52.70 o 
   3   1   2     8615.25     8575.56    176.72 o 
   4   1   2      330.76      303.67     33.57 o 
   5   1   2      343.43      350.15     40.98 o 
   6   1   2       80.26      127.30     30.51 o 
   7   1   2        4.72       -9.58     42.26 o 
   8   1   2       75.07      -73.35     73.35 o 
   9   1   2      293.70      159.36    174.96 o 
  10   1   2        0.21     -113.10    142.38 o 
  11   1   2        0.11      -14.86    133.84 o 
  12   1   2        7.16     -133.32    171.10 o 
 -12   2   2      118.65       40.46    236.92 o 
 -11   2   2     2597.57     2338.17    232.72 o 
 -10   2   2     8101.24     8850.06    443.13 o 
  -9   2   2     3008.25     3018.66    196.37 o 
  -8   2   2     2270.10     2220.61    189.11 o 
  -7   2   2    10023.52    10143.63    274.43 o 
  -6   2   2     8118.32     8943.38    236.62 o 
  -5   2   2     4803.45     4715.58    167.46 o 
  -4   2   2    20425.11    20957.08    392.03 o 
  -3   2   2     1476.17     1430.79     46.93 o 
  -2   2   2    29986.11    30169.20    556.94 o 
  -1   2   2    79875.09    78735.42   1800.42 o 
   0   2   2     1864.44     1813.25     59.33 o 
   1   2   2     1949.92     2257.74     62.46 o 
   2   2   2     1506.91     1490.05     57.08 o 
   3   2   2      527.40      569.80     39.61 o 
   4   2   2     9213.78     9143.73    313.26 o 
   5   2   2    11067.52    10509.18    220.47 o 
   6   2   2      372.19      403.46     65.86 o 
   7   2   2     5963.07     5855.24    221.52 o 
   8   2   2    10941.73    10776.05    423.01 o 
   9   2   2      865.19      729.09    106.62 o 
  10   2   2     4084.50     4145.26    396.98 o 
  11   2   2     3190.16     3016.23    287.42 o 
  12   2   2       86.82       76.90    246.76 o 
 -12   3   2      362.07      235.24    163.64 o 
 -11   3   2      780.94      895.52    367.50 o 
 -10   3   2       56.48      -94.11     94.11 o 
  -9   3   2       50.87       30.91     68.60 o 
  -8   3   2      207.45       71.36     65.17 o 
  -7   3   2     1727.10     1783.70    184.65 o 
  -6   3   2      264.07      245.11     59.56 o 
  -5   3   2      577.66      620.93     47.95 o 
  -4   3   2        7.25        9.39     16.99 o 
  -3   3   2     8388.69     7975.43    175.98 o 
  -2   3   2    30553.96    31278.79    528.39 o 
  -1   3   2     2461.68     2574.65     76.83 o 
   0   3   2     3475.27     3897.90    112.55 o 
   1   3   2    11076.38    11390.00    198.25 o 
   2   3   2    10751.76    10780.76    213.60 o 
   3   3   2     9486.79     9142.46    191.64 o 
   4   3   2     3590.20     3790.25     98.39 o 
   5   3   2       86.55      121.77     31.64 o 
   6   3   2      509.25      465.63     63.94 o 
   7   3   2      233.94      284.92     47.00 o 
   8   3   2      633.45      551.33     94.05 o 
   9   3   2     1245.36     1085.55    176.70 o 
  10   3   2       71.61      172.75     76.65 o 
  11   3   2        0.45       62.83    134.44 o 
  12   3   2      185.55      -11.64    226.94 o 
 -13   4   2     1250.06      738.93    168.38 o 
 -12   4   2      567.86      605.41    153.93 o 
 -11   4   2     2103.83     2077.93    161.11 o 
 -10   4   2     4457.42     4670.69    201.70 o 
  -9   4   2      146.49      212.48     55.84 o 
  -8   4   2     1686.26     1680.35     94.50 o 
  -7   4   2    10202.18    10538.23    286.22 o 
  -6   4   2      759.81      718.22     74.86 o 
  -5   4   2     8185.92     7837.94    150.32 o 
  -4   4   2    28732.67    28981.57    467.37 o 
  -3   4   2       10.48       -5.99     20.64 o 
  -2   4   2       58.07       75.67     20.04 o 
  -1   4   2     8653.99     8342.65    155.06 o 
   0   4   2    15304.14    15499.41    491.81 o 
   1   4   2    63365.86    64839.15    923.46 o 
   2   4   2      555.17      507.71     41.32 o 
   3   4   2    10038.82    10008.37    209.62 o 
   4   4   2     9442.42     9103.13    170.11 o 
   5   4   2    33477.46    34721.64    534.21 o 
   6   4   2      220.31      173.55     36.83 o 
   7   4   2     6008.04     6261.61    210.49 o 
   8   4   2     9991.78    10221.88    346.50 o 
   9   4   2      981.03      986.12    111.10 o 
  10   4   2     2638.54     2497.69    172.38 o 
  11   4   2     3188.67     3508.67    216.21 o 
  12   4   2       91.81      315.60    245.87 o 
 -13   5   2        4.64      159.83    245.91 o 
 -12   5   2      415.99      280.53     96.64 o 
 -11   5   2     1352.88     1243.62    138.63 o 
 -10   5   2       28.19      -61.17     61.17 o 
  -9   5   2     2617.80     2516.80    140.21 o 
  -8   5   2      675.66      664.36     59.25 o 
  -7   5   2     1639.21     1658.75     66.06 o 
  -6   5   2     7248.07     7128.29    147.23 o 
  -5   5   2     4760.16     4560.81     98.07 o 
  -4   5   2      189.81      202.82     24.91 o 
  -3   5   2      562.47      630.21     46.76 o 
  -2   5   2     6321.94     6292.71    120.59 o 
  -1   5   2     5025.31     5026.74    109.47 o 
   0   5   2     2600.50     2300.94    119.87 o 
   1   5   2     9159.17     8997.99    151.17 o 
   2   5   2       26.25        1.04     25.10 o 
   3   5   2     3598.42     3801.86    110.72 o 
   4   5   2    10218.90    10296.96    190.55 o 
   5   5   2      312.94      384.04     39.30 o 
   6   5   2     5218.40     5246.65    135.15 o 
   7   5   2      682.60      783.67    104.03 o 
   8   5   2     1129.91     1182.29    117.93 o 
   9   5   2      668.75      752.27    147.15 o 
  10   5   2       41.40       56.79     83.09 o 
  11   5   2      270.62       78.24     94.65 o 
  12   5   2      324.31      101.28    244.82 o 
 -13   6   2     1199.30     1221.13    351.06 o 
 -12   6   2      178.96      203.71     68.49 o 
 -11   6   2      996.27      837.11    167.65 o 
 -10   6   2     5185.15     5071.85    177.76 o 
  -9   6   2      344.66      294.23     65.63 o 
  -8   6   2     4192.21     4143.85    120.62 o 
  -7   6   2    10003.85     9844.77    182.40 o 
  -6   6   2      622.15      640.30     44.63 o 
  -5   6   2    17479.00    17348.40    273.24 o 
  -4   6   2    42323.94    42460.39    625.69 o 
  -3   6   2    10174.65    10156.62    208.59 o 
  -2   6   2     6863.26     6290.02    117.15 o 
  -1   6   2    17636.30    17494.42    325.27 o 
   0   6   2     3068.27     2787.39     94.50 o 
   1   6   2    46676.70    46131.25    635.97 o 
   2   6   2    58939.98    57842.98    900.83 o 
   3   6   2      341.11      307.26     36.87 o 
   4   6   2     6619.18     6978.31    137.49 o 
   5   6   2    11199.02    11054.28    196.27 o 
   6   6   2      125.38      118.32     38.16 o 
   7   6   2     5253.62     5343.97    196.22 o 
   8   6   2     4841.87     4315.79    325.12 o 
   9   6   2       91.40       27.07     78.01 o 
  10   6   2     1416.68     1146.44    140.71 o 
  11   6   2     1725.91     1723.64    178.97 o 
  12   6   2       83.68      -67.85    237.92 o 
 -13   7   2        0.12       13.15    148.48 o 
 -12   7   2      681.80      808.37     90.40 o 
 -11   7   2     1096.09      896.56     96.53 o 
 -10   7   2        0.52       46.61     56.22 o 
  -9   7   2     4603.51     4776.38    177.53 o 
  -8   7   2     1847.64     2048.98    174.55 o 
  -7   7   2     2467.80     2490.31     81.43 o 
  -6   7   2     8093.92     8041.93    157.32 o 
  -5   7   2     1927.49     1980.26     93.44 o 
  -4   7   2      743.34      803.16     52.43 o 
  -3   7   2    15181.36    14390.54    299.50 o 
  -2   7   2     1564.04     1507.08     55.63 o 
  -1   7   2     2124.64     2028.53     78.11 o 
   0   7   2      148.58      123.17     32.08 o 
   1   7   2    16379.78    16590.43    274.39 o 
   2   7   2     3634.89     3438.59    110.66 o 
   3   7   2    19050.76    18985.88    316.02 o 
   4   7   2     9088.63     8893.24    166.11 o 
   5   7   2       96.35       87.43     31.70 o 
   6   7   2     7012.37     6968.81    166.16 o 
   7   7   2     7584.20     7680.09    252.24 o 
   8   7   2      509.94      483.31    107.32 o 
   9   7   2     1763.74     1515.97    146.90 o 
  10   7   2      466.97      387.01    119.29 o 
  11   7   2      257.46      256.12    109.94 o 
  12   7   2     1154.54     1280.86    345.83 o 
 -13   8   2      635.10      589.37    286.18 o 
 -12   8   2      181.11       97.48     73.36 o 
 -11   8   2     1043.55     1044.68    111.67 o 
 -10   8   2     1816.86     2017.07    196.81 o 
  -9   8   2      398.51      315.26     67.14 o 
  -8   8   2      584.42      588.27     70.80 o 
  -7   8   2     2729.45     3008.95    107.36 o 
  -6   8   2      103.57       64.49     33.03 o 
  -5   8   2     2954.90     2984.51     95.40 o 
  -4   8   2     3779.15     3726.09    107.46 o 
  -3   8   2     8865.74     9077.26    174.21 o 
  -2   8   2     3491.88     3544.76     93.28 o 
  -1   8   2    10347.93    10154.77    217.04 o 
   0   8   2       80.40       33.91     19.82 o 
   1   8   2     8370.45     8317.45    154.01 o 
   2   8   2    30527.60    30657.27    449.91 o 
   3   8   2        4.64       21.80     24.73 o 
   4   8   2     2631.84     2762.38     87.43 o 
   5   8   2     2791.59     2631.32     98.37 o 
   6   8   2      230.36      150.77     51.96 o 
   7   8   2      240.12      107.46    109.53 o 
   8   8   2     2713.00     2595.17    200.93 o 
   9   8   2      618.19      540.26    117.39 o 
  10   8   2     1208.99     1384.36    165.71 o 
  11   8   2     1694.46     1473.15    198.03 o 
  12   8   2       65.88        4.30    223.21 o 
 -13   9   2       16.17       98.95    246.59 o 
 -12   9   2     1313.81     1255.65    131.22 o 
 -11   9   2     1128.88     1031.13    183.23 o 
 -10   9   2       89.78      123.86     76.37 o 
  -9   9   2     3744.70     3597.37    181.87 o 
  -8   9   2     2237.87     2150.12    153.02 o 
  -7   9   2      122.75      127.63     54.85 o 
  -6   9   2     7434.32     7552.97    201.25 o 
  -5   9   2     4080.11     3699.07    161.78 o 
  -4   9   2      891.90     1021.92     62.97 o 
  -3   9   2     5840.74     5349.28    150.17 o 
  -2   9   2     9116.99     8625.23    170.72 o 
  -1   9   2      280.09      255.09     39.58 o 
   0   9   2      175.91      177.12     26.72 o 
   1   9   2    11111.25    11683.01    191.06 o 
   2   9   2      460.28      460.49     43.12 o 
   3   9   2    11725.13    11316.66    203.75 o 
   4   9   2     1504.46     1429.76     74.26 o 
   5   9   2      158.30      187.85     46.42 o 
   6   9   2    12629.80    13437.83    351.33 o 
   7   9   2     2756.28     3183.22    167.83 o 
   8   9   2      884.77      480.13    148.24 o 
   9   9   2     1728.88     1639.20    200.06 o 
  10   9   2     1450.41     1516.01    177.23 o 
  11   9   2      429.49      189.08    229.45 o 
  12   9   2     1272.20     1265.42    328.85 o 
 -13  10   2     1092.65     1610.81    423.08 o 
 -12  10   2      190.77      316.37    182.09 o 
 -11  10   2      227.37      105.25     90.67 o 
 -10  10   2     1472.89     1350.45    143.45 o 
  -9  10   2     1355.68     1254.25    161.79 o 
  -8  10   2     3033.03     3166.00    163.25 o 
  -7  10   2     1725.14     1702.63    119.54 o 
  -6  10   2      416.99      475.72     87.77 o 
  -5  10   2     4442.89     4423.10    198.45 o 
  -4  10   2     2987.36     2666.55    100.73 o 
  -3  10   2      583.16      641.89     45.85 o 
  -2  10   2     3912.42     3770.97    113.97 o 
  -1  10   2     8853.08     8469.10    180.07 o 
   0  10   2      267.05      233.19     30.99 o 
   1  10   2     3910.01     3928.89    109.38 o 
   2  10   2    30974.37    31632.00    444.97 o 
   3  10   2       36.15       -1.24     24.86 o 
   4  10   2    10782.33    10200.12    187.67 o 
   5  10   2     1531.73     1395.61    103.73 o 
   6  10   2      175.02      115.66     73.01 o 
   7  10   2     5005.14     5545.99    231.16 o 
   8  10   2      214.59      245.72     82.85 o 
   9  10   2      310.40      143.97    104.73 o 
  10  10   2      739.83      579.30    123.18 o 
  11  10   2     1215.32      781.10    288.23 o 
  12  10   2       82.27      210.42    273.92 o 
 -13  11   2       79.81      -91.43    243.21 o 
 -12  11   2     2161.07     1852.80    378.12 o 
 -11  11   2     1337.41     1167.70    121.63 o 
 -10  11   2      131.23      188.35     76.92 o 
  -9  11   2     3777.06     3823.54    244.66 o 
  -8  11   2     9959.53    10343.98    323.35 o 
  -7  11   2      929.07      828.59    106.36 o 
  -6  11   2     6401.16     6005.03    220.91 o 
  -5  11   2     5802.86     5831.18    174.57 o 
  -4  11   2     4672.09     5063.88    275.00 o 
  -3  11   2    17390.35    17633.11    307.28 o 
  -2  11   2    20572.71    19998.88    341.55 o 
  -1  11   2     2597.81     2463.80     90.53 o 
   0  11   2     6594.40     6273.43    134.87 o 
   1  11   2    19973.14    19841.06    301.76 o 
   2  11   2      168.44      158.60     31.71 o 
   3  11   2    18037.95    17589.02    287.90 o 
   4  11   2      155.82      144.61     36.01 o 
   5  11   2      386.00      286.61     61.55 o 
   6  11   2     7666.81     7619.60    281.07 o 
   7  11   2     6399.52     6313.26    225.53 o 
   8  11   2      702.37      774.54    148.55 o 
   9  11   2     4594.48     5234.84    253.76 o 
  10  11   2     1284.45     1314.99    146.24 o 
  11  11   2      545.56      488.78    251.76 o 
  12  11   2     2702.57     1722.44    548.40 o 
 -12  12   2       24.02      114.65    168.27 o 
 -11  12   2      201.12      229.25     95.76 o 
 -10  12   2     1371.51     1532.79    138.74 o 
  -9  12   2      450.01      386.52     90.61 o 
  -8  12   2     1336.87     1247.01    142.66 o 
  -7  12   2      679.96      747.97     94.95 o 
  -6  12   2      126.32       79.99     80.90 o 
  -5  12   2     2269.67     2366.42    130.89 o 
  -4  12   2      841.08      867.14     73.74 o 
  -3  12   2      144.86      268.20     40.85 o 
  -2  12   2       51.70       79.89     35.82 o 
  -1  12   2     1284.63     1211.88     66.66 o 
   0  12   2       83.85       23.34     27.94 o 
   1  12   2      447.51      429.02     40.74 o 
   2  12   2      714.48      593.73     61.06 o 
   3  12   2     1335.07     1373.19     65.41 o 
   4  12   2     4856.51     4827.23    144.42 o 
   5  12   2      665.64      604.06     70.02 o 
   6  12   2       64.46       46.86     47.57 o 
   7  12   2      664.25      644.49    105.92 o 
   8  12   2      770.15      626.50     93.56 o 
   9  12   2       13.76      115.94     88.79 o 
  10  12   2      733.23      472.73    184.50 o 
  11  12   2      641.71      517.60    244.97 o 
  12  12   2       16.55      266.56    316.27 o 
 -12  13   2     2316.38     1403.50    456.78 o 
 -11  13   2     1961.05     1938.81    176.46 o 
 -10  13   2        1.65       55.84     78.89 o 
  -9  13   2     4203.68     4154.60    214.54 o 
  -8  13   2     4431.41     4860.14    199.95 o 
  -7  13   2      462.34      467.75     81.84 o 
  -6  13   2     6339.76     6659.48    269.11 o 
  -5  13   2     8083.69     7801.41    272.47 o 
  -4  13   2     2165.98     2268.08    107.03 o 
  -3  13   2     9073.90     8945.84    207.77 o 
  -2  13   2    10246.06     9932.51    191.59 o 
  -1  13   2     3488.73     3434.81    110.36 o 
   0  13   2    25193.63    25338.57    397.19 o 
   1  13   2    39033.48    38873.16    564.00 o 
   2  13   2     1437.85     1757.88    102.48 o 
   3  13   2    19546.61    19613.47    355.03 o 
   4  13   2     5112.28     5676.09    149.82 o 
   5  13   2      711.24      670.48     93.57 o 
   6  13   2    11025.05    10875.86    271.93 o 
   7  13   2     4180.96     3981.89    230.14 o 
   8  13   2      326.23      171.78     71.56 o 
   9  13   2     4599.66     4625.18    320.70 o 
  10  13   2     1603.55     1825.15    179.48 o 
  11  13   2      195.46      325.44    242.51 o 
 -12  14   2       20.81     -105.15    302.54 o 
 -11  14   2       54.49      -51.08    136.00 o 
 -10  14   2      147.44      -10.71     78.17 o 
  -9  14   2        0.44       72.24     78.40 o 
  -8  14   2       42.40       25.45     62.86 o 
  -7  14   2      438.77      291.84     72.81 o 
  -6  14   2      774.09      690.96     80.23 o 
  -5  14   2      172.28      165.30     52.44 o 
  -4  14   2        9.73       84.86     46.17 o 
  -3  14   2     1657.66     1759.49     90.45 o 
  -2  14   2      782.45      808.25     56.28 o 
  -1  14   2     4697.32     4573.37    124.16 o 
   0  14   2      380.32      341.40     44.73 o 
   1  14   2      330.45      249.65     41.55 o 
   2  14   2      169.27      136.51     35.29 o 
   3  14   2      112.74       32.72     38.79 o 
   4  14   2       36.61       49.73     48.18 o 
   5  14   2     1375.18     1455.76    104.72 o 
   6  14   2       67.28       88.87     60.15 o 
   7  14   2      408.65      169.17     70.44 o 
   8  14   2       96.92       89.45     76.61 o 
   9  14   2       21.64      142.32     94.46 o 
  10  14   2       48.02       -1.13    214.74 o 
  11  14   2       96.19     -117.25    241.27 o 
 -12  15   2     1601.71     1271.53    416.01 o 
 -11  15   2     1398.92      883.32    358.65 o 
 -10  15   2      102.49       54.88     88.77 o 
  -9  15   2     3124.34     3156.10    197.76 o 
  -8  15   2     6068.57     5968.73    234.34 o 
  -7  15   2      153.79       64.72     66.02 o 
  -6  15   2     7998.90     8250.73    245.29 o 
  -5  15   2     5659.42     6176.84    206.41 o 
  -4  15   2       89.83      119.90     51.44 o 
  -3  15   2    13172.32    13388.66    317.15 o 
  -2  15   2    17741.81    17452.79    301.88 o 
  -1  15   2      226.11      154.16     38.43 o 
   0  15   2    13511.74    13273.95    247.26 o 
   1  15   2    18327.60    18153.11    602.42 o 
   2  15   2      363.22      384.67     54.50 o 
   3  15   2     7828.95     7703.26    193.09 o 
   4  15   2     7560.55     7979.11    300.45 o 
   5  15   2      158.32      206.52     60.64 o 
   6  15   2     9447.85     9745.43    324.63 o 
   7  15   2     4857.79     5024.60    213.96 o 
   8  15   2      165.19      230.11     89.05 o 
   9  15   2     4091.37     4690.07    265.28 o 
  10  15   2     1430.26     1296.97    365.20 o 
  11  15   2      176.03      373.98    291.73 o 
 -12  16   2       14.95     -149.14    259.38 o 
 -11  16   2       19.55       50.24    201.19 o 
 -10  16   2      192.73       61.99     90.70 o 
  -9  16   2      149.09       84.57     82.40 o 
  -8  16   2       47.61       10.83     76.59 o 
  -7  16   2      697.34      623.79     85.03 o 
  -6  16   2      302.47      225.45     66.89 o 
  -5  16   2       13.55       66.15     53.83 o 
  -4  16   2      480.45      414.56     86.92 o 
  -3  16   2      232.90      319.47     63.18 o 
  -2  16   2       69.05       66.74     35.45 o 
  -1  16   2     4269.60     4459.84    131.39 o 
   0  16   2     1325.29     1420.09     79.95 o 
   1  16   2      169.66      101.33     36.71 o 
   2  16   2     1335.57     1377.61     93.03 o 
   3  16   2      263.07      220.02     50.91 o 
   4  16   2       35.13      -47.60     47.60 o 
   5  16   2       13.29      -18.06     52.61 o 
   6  16   2      286.10      185.30     85.49 o 
   7  16   2      164.20      180.75     75.06 o 
   8  16   2       25.32      -49.12     77.41 o 
   9  16   2       38.58      139.42    108.34 o 
  10  16   2        0.69      -63.89    192.05 o 
  11  16   2       19.49        8.12    253.22 o 
 -12  17   2     1461.00      780.12    405.61 o 
 -11  17   2     1608.25     1529.98    284.28 o 
 -10  17   2      134.84       41.31     91.62 o 
  -9  17   2     3800.52     4437.67    243.55 o 
  -8  17   2     3300.05     3534.59    214.50 o 
  -7  17   2       37.83        8.68     65.32 o 
  -6  17   2    11664.83    11477.59    309.23 o 
  -5  17   2    11426.29    11301.86    301.73 o 
  -4  17   2       43.08       66.82     54.10 o 
  -3  17   2    17351.87    17767.06    402.65 o 
  -2  17   2    10646.24    10021.45    255.07 o 
  -1  17   2        5.16      -14.83     36.19 o 
   0  17   2    23221.61    22910.13    384.89 o 
   1  17   2    12201.21    12139.39    325.68 o 
   2  17   2      842.57      803.43     86.37 o 
   3  17   2     8766.56     9139.06    221.15 o 
   4  17   2     5237.42     4999.01    187.26 o 
   5  17   2     2875.25     2657.25    164.95 o 
   6  17   2     8670.53     8432.83    281.34 o 
   7  17   2     4960.10     5391.21    232.72 o 
   8  17   2       11.98       23.54     82.55 o 
   9  17   2     2759.01     2988.67    235.42 o 
  10  17   2     1114.03      915.89    399.11 o 
  11  17   2      570.89      594.42    514.24 o 
 -12  18   2      121.64       87.47    275.40 o 
 -11  18   2        1.03      -52.10    292.45 o 
 -10  18   2       91.94       18.28    269.94 o 
  -9  18   2       32.65       27.54     86.81 o 
  -8  18   2       15.69      -39.08     78.78 o 
  -7  18   2      480.61      403.82    121.29 o 
  -6  18   2      646.91      542.65    105.36 o 
  -5  18   2      557.52      430.52     81.10 o 
  -4  18   2      357.92      427.79     76.59 o 
  -3  18   2       13.54       29.50     57.06 o 
  -2  18   2      349.53      240.41     59.41 o 
  -1  18   2     2406.76     2378.18    106.33 o 
   0  18   2       17.07       45.44     40.06 o 
   1  18   2     3939.25     3673.12    197.97 o 
   2  18   2     2290.71     1956.05    127.99 o 
   3  18   2      207.49      161.42     55.94 o 
   4  18   2     2043.31     1999.08    127.18 o 
   5  18   2     2092.86     2383.12    155.29 o 
   6  18   2      492.77      399.63     88.43 o 
   7  18   2       21.12       67.85     76.81 o 
   8  18   2        1.86      -28.44     88.84 o 
   9  18   2       33.43      107.47     99.09 o 
  10  18   2       72.99     -102.57    203.28 o 
  11  18   2       32.75      -37.41    264.22 o 
 -11  19   2     1068.64      906.06    403.73 o 
 -10  19   2       99.35       21.14    251.68 o 
  -9  19   2     3619.18     3394.91    230.67 o 
  -8  19   2      719.53      660.87    124.94 o 
  -7  19   2       67.94       33.49     69.58 o 
  -6  19   2     3810.60     4125.62    197.29 o 
  -5  19   2     7503.82     7679.33    258.70 o 
  -4  19   2      378.33      301.66     80.74 o 
  -3  19   2     9514.41     9473.82    274.06 o 
  -2  19   2     4223.30     4275.76    186.02 o 
  -1  19   2      273.52      282.34     57.02 o 
   0  19   2    11909.47    12015.00    248.07 o 
   1  19   2    10382.86    10100.61    464.66 o 
   2  19   2      373.34      527.12     79.48 o 
   3  19   2     5879.76     6533.97    208.00 o 
   4  19   2     6142.33     6229.81    239.94 o 
   5  19   2      406.34      337.27     82.85 o 
   6  19   2     8291.22     8617.58    414.85 o 
   7  19   2     5831.16     5687.60    251.90 o 
   8  19   2      322.29      194.79    107.62 o 
   9  19   2     1654.19     1623.89    268.74 o 
  10  19   2      538.11      409.03    275.21 o 
 -11  20   2        8.66      182.94    298.38 o 
 -10  20   2      208.02      421.66    184.03 o 
  -9  20   2        6.48      -93.34     93.34 o 
  -8  20   2      296.25      349.49    117.87 o 
  -7  20   2     2508.30     2060.74    154.55 o 
  -6  20   2      101.31       95.54     68.93 o 
  -5  20   2      561.30      433.53     86.15 o 
  -4  20   2     3821.63     3671.72    184.46 o 
  -3  20   2      940.06      966.30    103.09 o 
  -2  20   2      302.95      354.47     75.97 o 
  -1  20   2     1772.80     1886.46    133.06 o 
   0  20   2     1254.47     1145.93     95.83 o 
   1  20   2     3901.63     3584.73    408.07 o 
   2  20   2     1944.13     1962.55    129.81 o 
   3  20   2        2.12      -20.13     57.88 o 
   4  20   2     2326.25     2561.51    176.79 o 
   5  20   2     1897.29     1760.79    160.55 o 
   6  20   2      103.10      195.75     82.41 o 
   7  20   2       11.63      -64.03     84.70 o 
   8  20   2      224.99      162.37    117.94 o 
   9  20   2        8.43       47.48    174.75 o 
  10  20   2       97.95      -36.75    238.35 o 
 -11  21   2     1115.04      727.60    395.93 o 
 -10  21   2       67.75       14.32    363.85 o 
  -9  21   2     2229.66     2560.18    216.10 o 
  -8  21   2     1808.74     1852.47    201.60 o 
  -7  21   2      162.43      112.08     84.82 o 
  -6  21   2     3954.18     3829.90    203.79 o 
  -5  21   2     6256.68     5910.80    240.68 o 
  -4  21   2      502.41      262.31     80.25 o 
  -3  21   2    10667.04    10473.60    304.60 o 
  -2  21   2     4171.83     3625.31    196.04 o 
  -1  21   2      593.13      507.72     84.99 o 
   0  21   2    13650.64    13369.79    367.69 o 
   1  21   2     9458.68     8864.91    599.70 o 
   2  21   2       92.33       94.46     64.03 o 
   3  21   2     4810.56     5098.56    309.51 o 
   4  21   2     4928.40     5204.95    386.02 o 
   5  21   2       64.12      112.33     80.69 o 
   6  21   2     4998.84     5322.48    295.40 o 
   7  21   2     2405.57     2366.32    281.60 o 
   8  21   2       18.77       12.36    105.08 o 
   9  21   2     2414.73     2781.48    488.70 o 
  10  21   2      289.61      108.99    297.96 o 
 -11  22   2      220.83      631.81    325.01 o 
 -10  22   2      692.03        0.83    259.80 o 
  -9  22   2       47.75     -153.74    153.74 o 
  -8  22   2      777.04      786.39    132.54 o 
  -7  22   2     1412.24     1316.84    150.10 o 
  -6  22   2      428.70      368.23     92.82 o 
  -5  22   2      679.35      699.15    108.10 o 
  -4  22   2     3421.48     3861.78    201.71 o 
  -3  22   2     1263.69      953.05    111.38 o 
  -2  22   2      319.32      197.70     81.95 o 
  -1  22   2     4108.79     4119.30    238.62 o 
   0  22   2     1628.61     1726.00    153.56 o 
   1  22   2     6590.18     6316.11    280.60 o 
   2  22   2     3312.24     3532.11    192.33 o 
   3  22   2      635.27      759.99    194.73 o 
   4  22   2     1479.19     1861.59    186.72 o 
   5  22   2     3763.24     4216.18    297.48 o 
   6  22   2        2.13      -85.72     85.72 o 
   7  22   2     1586.03     1423.03    179.95 o 
   8  22   2      588.93      647.28    182.89 o 
   9  22   2        0.80      -48.73    198.14 o 
  10  22   2      311.01      614.96    417.25 o 
 -10  23   2       25.10        8.22    270.40 o 
  -9  23   2     1615.15     1439.27    302.23 o 
  -8  23   2      923.17      895.74    141.46 o 
  -7  23   2      289.80      252.61     98.15 o 
  -6  23   2     2222.98     2235.55    163.84 o 
  -5  23   2     4309.36     4244.29    219.72 o 
  -4  23   2       24.65       45.97     76.80 o 
  -3  23   2     2991.62     2855.83    177.25 o 
  -2  23   2     5849.41     6181.14    270.75 o 
  -1  23   2       35.54      -17.58     92.71 o 
   0  23   2     5195.86     5382.53    316.98 o 
   1  23   2     1072.33     1069.19    118.07 o 
   2  23   2      118.71      150.95     75.53 o 
   3  23   2     4632.41     4569.72    263.84 o 
   4  23   2     2134.33     2315.91    335.97 o 
   5  23   2       19.28       12.25     92.22 o 
   6  23   2     1194.67     1111.63    158.45 o 
   7  23   2      404.68      412.16    124.20 o 
   8  23   2      445.65      370.94    194.96 o 
   9  23   2     1340.27     1339.20    715.74 o 
 -10  24   2      471.45      567.12    369.52 o 
  -9  24   2      269.67      130.35    197.81 o 
  -8  24   2      365.08      530.29    120.95 o 
  -7  24   2      851.50      804.17    143.16 o 
  -6  24   2      124.37      174.90     94.42 o 
  -5  24   2     1652.59     1766.76    150.00 o 
  -4  24   2     4396.60     4507.63    226.92 o 
  -3  24   2      140.04      116.51     78.45 o 
  -2  24   2     1312.93     1396.23    158.51 o 
  -1  24   2     2588.26     2732.55    293.99 o 
   0  24   2      304.33      224.23    117.08 o 
   1  24   2     4602.07     5011.93    236.38 o 
   2  24   2     4657.24     5344.18    248.64 o 
   3  24   2     1649.98     1451.13    167.47 o 
   4  24   2     3353.11     3469.76    252.04 o 
   5  24   2     2961.96     3600.28    257.12 o 
   6  24   2        6.60       18.41    106.86 o 
   7  24   2     1279.16     1458.44    220.71 o 
   8  24   2     1768.52     2356.79    789.53 o 
   9  24   2       29.63      162.90    213.06 o 
 -10  25   2        2.04     -131.87    311.07 o 
  -9  25   2      128.02      285.24    210.49 o 
  -8  25   2      742.82      598.22    150.31 o 
  -7  25   2      171.44       51.06    103.40 o 
  -6  25   2     2578.84     2373.57    211.41 o 
  -5  25   2     1569.80     1758.43    159.82 o 
  -4  25   2      265.15      201.35     91.22 o 
  -3  25   2      506.11      492.53     99.91 o 
  -2  25   2      140.81      169.27    136.45 o 
  -1  25   2      807.04      869.28    164.40 o 
   0  25   2     4627.00     4650.22    313.16 o 
   1  25   2     2238.25     2348.65    297.87 o 
   2  25   2        9.05       87.23     98.35 o 
   3  25   2     1774.81     1732.96    253.66 o 
   4  25   2     1305.70     1121.54    160.69 o 
   5  25   2      804.66      711.19    223.44 o 
   6  25   2     1643.37     1501.19    310.84 o 
   7  25   2      313.75      169.44    127.39 o 
   8  25   2      159.78     -140.51    172.41 o 
   9  25   2      944.02      773.72    280.95 o 
  -9  26   2      517.93      767.12    373.05 o 
  -8  26   2      590.93      375.66    178.13 o 
  -7  26   2     2055.05     1955.15    197.29 o 
  -6  26   2      407.29      328.47    115.53 o 
  -5  26   2     1301.21     1445.59    153.83 o 
  -4  26   2      986.73     1169.89    170.19 o 
  -3  26   2      400.93      514.61    126.40 o 
  -2  26   2     4136.64     4579.14    414.34 o 
  -1  26   2    16653.93    15620.48    584.12 o 
   0  26   2       25.62       84.78    105.87 o 
   1  26   2     1064.95     1325.85    240.49 o 
   2  26   2     2751.96     3126.97    304.18 o 
   3  26   2      260.19      230.58    118.69 o 
   4  26   2     2275.27     2079.06    341.64 o 
   5  26   2     3390.00     3518.47    269.65 o 
   6  26   2      220.62      323.33    141.57 o 
   7  26   2     1544.89     1586.42    249.28 o 
   8  26   2     1668.11     1550.69    325.27 o 
   9  26   2       26.59     -206.76    269.88 o 
  -9  27   2      332.98      -26.42    316.27 o 
  -8  27   2      101.91      221.52    183.98 o 
  -7  27   2      186.53      201.61    121.42 o 
  -6  27   2     1029.57      903.99    160.49 o 
  -5  27   2      473.12      418.18    138.76 o 
  -4  27   2       31.72      -31.73    110.53 o 
  -3  27   2      824.49      727.48    203.73 o 
  -2  27   2      870.31      655.42    156.11 o 
  -1  27   2      168.03      417.64    133.96 o 
   0  27   2      600.49      653.89    180.33 o 
   1  27   2      875.23     1294.74    466.97 o 
   2  27   2     1675.78     1523.64    259.14 o 
   3  27   2     2959.79     2648.77    266.65 o 
   4  27   2      500.09      368.63    142.68 o 
   5  27   2      189.34      179.47    132.81 o 
   6  27   2      806.81      718.34    172.33 o 
   7  27   2      249.33      186.76    218.47 o 
   8  27   2       34.35      105.94    221.34 o 
  -9  28   2       47.16      339.88    399.78 o 
  -8  28   2      626.76      594.56    199.78 o 
  -7  28   2     2956.72     2676.42    300.04 o 
  -6  28   2      151.18      114.19    114.06 o 
  -5  28   2     1426.23     1215.12    149.44 o 
  -4  28   2     4690.78     4623.58    307.58 o 
  -3  28   2      680.93      980.26    195.84 o 
  -2  28   2     5080.21     5761.66    376.71 o 
  -1  28   2     4600.16     4865.74    343.53 o 
   0  28   2     1101.71      993.27    218.57 o 
   1  28   2      767.08      582.84    199.22 o 
   2  28   2     6692.99     7202.74    800.29 o 
   3  28   2      301.33      318.39    147.99 o 
   4  28   2     1877.57     2038.70    246.75 o 
   5  28   2     3987.42     3665.73    286.36 o 
   6  28   2      514.87      403.67    152.59 o 
   7  28   2     1269.75     1332.51    304.98 o 
   8  28   2     1484.40     1114.63    318.24 o 
  -8  29   2       23.45      112.76    171.97 o 
  -7  29   2        0.13        4.95    134.18 o 
  -6  29   2      247.55      161.14    129.86 o 
  -5  29   2      163.56       12.91    126.12 o 
  -4  29   2        1.06       92.85    136.27 o 
  -3  29   2       27.71      116.37    144.63 o 
  -2  29   2      101.65      304.46    140.62 o 
  -1  29   2      493.13      279.23    133.03 o 
   0  29   2      211.19      139.38    157.91 o 
   1  29   2      311.12      277.15    180.34 o 
   2  29   2        7.25     -206.13    206.13 o 
   3  29   2       64.72       23.38    158.59 o 
   4  29   2      197.03      155.75    162.76 o 
   5  29   2      325.34      243.63    156.24 o 
   6  29   2      376.98      282.41    180.92 o 
   7  29   2        3.24      161.51    351.79 o 
  -8  30   2      549.89      590.78    262.03 o 
  -7  30   2     2330.93     3197.79    592.33 o 
  -6  30   2      111.03       84.29    198.67 o 
  -5  30   2     1862.33     2081.24    261.39 o 
  -4  30   2     3635.96     3875.69    488.52 o 
  -3  30   2      324.49      279.61    171.16 o 
  -2  30   2     3620.73     3478.51    307.60 o 
  -1  30   2     3915.51     3624.11    396.45 o 
   0  30   2      358.22      327.69    183.79 o 
   1  30   2     2848.34     3188.88    374.63 o 
   2  30   2     4317.20     4697.55    676.64 o 
   3  30   2       16.64       99.32    258.55 o 
   4  30   2     1406.28     1075.01    253.60 o 
   5  30   2     2781.78     3050.54    332.32 o 
   6  30   2      494.49      403.87    247.94 o 
   7  30   2     1512.24     1368.21    320.13 o 
  -7  31   2        5.96       60.28    223.33 o 
  -6  31   2        0.21       61.44    206.69 o 
  -5  31   2        0.41      -15.57    280.39 o 
  -4  31   2        7.99      130.24    150.41 o 
  -3  31   2       14.62       96.45    158.13 o 
  -2  31   2      124.26       70.50    168.17 o 
  -1  31   2        8.98      -18.54    157.42 o 
   0  31   2      442.60      552.40    402.75 o 
   1  31   2        0.50     -174.31    224.44 o 
   2  31   2      108.05      -73.22    276.64 o 
   3  31   2        3.52      -49.82    272.59 o 
   4  31   2        7.35      205.92    306.18 o 
   5  31   2      302.30      209.57    179.48 o 
   6  31   2       42.61     -180.79    238.16 o 
  -7  32   2     1391.45     1080.65    651.99 o 
  -6  32   2      128.04      193.82    216.47 o 
  -5  32   2     1001.63     1028.76    502.54 o 
  -4  32   2     2410.43     2546.02    296.07 o 
  -3  32   2       42.93       13.22    157.54 o 
  -2  32   2     1269.45     1576.60    305.19 o 
  -1  32   2     2194.31     2456.56    439.36 o 
   0  32   2     1207.77      792.43    238.67 o 
   1  32   2     1943.09     2076.19    502.95 o 
   2  32   2     3249.03     2108.74    489.02 o 
   3  32   2      220.50     -108.99    265.31 o 
   4  32   2     1477.60     2703.32    573.88 o 
   5  32   2     3039.51     3496.94    437.29 o 
   6  32   2      150.98      279.79    282.16 o 
  -6  33   2      340.28      886.97    304.56 o 
  -5  33   2      378.05      503.71    267.60 o 
  -4  33   2        4.05     -186.09    186.09 o 
  -3  33   2       83.76     -183.61    183.61 o 
  -2  33   2        6.77      -76.25    176.89 o 
  -1  33   2        0.46       47.95    194.61 o 
   0  33   2       93.86      214.76    360.11 o 
   1  33   2       28.06      246.69    328.02 o 
   2  33   2       19.12      650.01    364.32 o 
   3  33   2       65.76      289.96    352.98 o 
   4  33   2       22.89     -284.76    310.24 o 
   5  33   2       78.09      101.30    331.25 o 
  -6  34   2      138.45      149.55    344.97 o 
  -5  34   2     1362.77      755.09    937.99 o 
  -4  34   2     2439.99     2294.40    374.40 o 
  -3  34   2      129.24      178.70    202.90 o 
  -2  34   2     1322.34     1243.96    300.60 o 
  -1  34   2     2909.82     3057.84    395.54 o 
   0  34   2      128.12       54.04    206.69 o 
   1  34   2     1435.16     1688.16    494.01 o 
   2  34   2     3124.18     2993.07    598.32 o 
   3  34   2      251.69      269.47    357.66 o 
   4  34   2      596.17      537.58    388.55 o 
   5  34   2     1315.60     1803.39    553.91 o 
  -5  35   2       40.77       83.35    240.87 o 
  -4  35   2       13.06      207.48    327.50 o 
  -3  35   2       49.00      150.98    211.40 o 
  -2  35   2      126.13      126.67    240.17 o 
  -1  35   2       83.44      138.13    224.86 o 
   0  35   2       56.81      182.32    321.68 o 
   1  35   2       61.14     -279.56    279.56 o 
   2  35   2       12.13      700.56    363.90 o 
   3  35   2      240.78      336.65    386.05 o 
   4  35   2      333.03       91.00    364.63 o 
  -4  36   2     1585.31     2557.51    589.79 o 
  -3  36   2      125.71      -97.09    221.88 o 
  -2  36   2      872.90      960.26    377.01 o 
  -1  36   2     2698.62     3029.35    415.85 o 
   0  36   2      115.87      181.07    347.05 o 
   1  36   2      939.47     1189.26    446.27 o 
   2  36   2     2240.96     2863.90    623.49 o 
   3  36   2      189.21      243.36    323.34 o 
  -2  37   2      393.49      652.67    290.13 o 
  -1  37   2       48.94      -25.86    234.37 o 
   0  37   2      968.29      980.94    411.33 o 
   1  37   2      179.99      517.62    401.45 o 
 -12   1   3      406.89        5.89    226.55 o 
 -11   1   3     5303.77     5332.91    459.38 o 
 -10   1   3     7335.16     6932.23    303.71 o 
  -9   1   3      402.02      354.04    190.39 o 
  -8   1   3     7499.35     7947.93    257.84 o 
  -7   1   3     7628.59     7874.20    195.98 o 
  -6   1   3     5027.33     5177.83    130.83 o 
  -5   1   3    35795.12    35618.55    631.77 o 
  -4   1   3     5476.49     5325.96    131.08 o 
  -3   1   3     3135.16     3093.81     91.02 o 
  -2   1   3    25836.83    25321.12    490.28 o 
  -1   1   3    19888.51    20646.60    627.07 o 
   0   1   3      209.51      222.37     35.99 o 
   1   1   3    12798.99    12626.70    243.00 o 
   2   1   3    13300.32    13170.46    322.82 o 
   3   1   3       79.75      179.04     31.75 o 
   4   1   3    13764.52    13643.01    277.05 o 
   5   1   3     4769.35     4554.49    144.37 o 
   6   1   3     4470.25     4416.85    152.11 o 
   7   1   3    11118.29    12493.39    632.63 o 
   8   1   3     1887.02     2245.89    316.07 o 
   9   1   3     1281.84     1072.50    264.36 o 
  10   1   3     3668.75     4804.90    840.44 o 
  11   1   3      480.97      376.96    157.35 o 
  12   1   3      818.73      697.72    262.29 o 
 -12   2   3      224.71      131.08     91.07 o 
 -11   2   3      149.49      224.12    135.27 o 
 -10   2   3      170.08      197.90     64.26 o 
  -9   2   3       12.57      -42.15     42.15 o 
  -8   2   3       55.14      112.88     42.91 o 
  -7   2   3      192.80      183.17     33.35 o 
  -6   2   3     1961.44     2155.73     81.07 o 
  -5   2   3      137.25      122.37     25.28 o 
  -4   2   3     1072.91     1062.68     55.81 o 
  -3   2   3       61.70       41.61     23.40 o 
  -2   2   3    40470.92    39317.85    737.53 o 
  -1   2   3      489.23      986.13    112.58 o 
   0   2   3     8921.52     8536.95    216.07 o 
   1   2   3     8729.82     8658.47    166.84 o 
   2   2   3     7472.30     7961.67    175.14 o 
   3   2   3     1354.84     1494.27     68.18 o 
   4   2   3      106.16      118.77     35.01 o 
   5   2   3     1323.14     1178.74     68.48 o 
   6   2   3      157.35       79.13     58.66 o 
   7   2   3        5.23       36.01     75.51 o 
   8   2   3     1108.55     1022.00    197.42 o 
   9   2   3      110.77      292.38    332.18 o 
  10   2   3       62.16       38.85    157.99 o 
  11   2   3       17.25     -128.77    179.07 o 
  12   2   3      100.98       75.50    175.44 o 
 -12   3   3      134.75       54.80     87.35 o 
 -11   3   3     3041.80     2979.27    174.12 o 
 -10   3   3     2988.53     2517.17    143.21 o 
  -9   3   3      123.56       53.56     50.11 o 
  -8   3   3     5182.25     5080.17    153.78 o 
  -7   3   3     5548.69     5677.24    127.00 o 
  -6   3   3     2225.18     2551.24     82.38 o 
  -5   3   3    21838.61    22257.29    378.50 o 
  -4   3   3     8863.42     8827.26    205.42 o 
  -3   3   3     1495.26     1510.98    215.59 o 
  -2   3   3   105240.55   101585.19   2033.53 o 
  -1   3   3    16258.56    15976.62    866.80 o 
   0   3   3    45599.56    45459.39    766.53 o 
   1   3   3    49470.75    47635.33    695.50 o 
   2   3   3    23865.42    23540.88    428.92 o 
   3   3   3       78.97       50.84     29.78 o 
   4   3   3    38020.50    39293.09    641.43 o 
   5   3   3     6064.85     6031.57    148.95 o 
   6   3   3     3630.84     3709.96    136.11 o 
   7   3   3    15523.66    15230.86    503.82 o 
   8   3   3     6564.48     6435.73    370.15 o 
   9   3   3      251.77      127.69     91.66 o 
  10   3   3     2944.38     3435.31    348.76 o 
  11   3   3      638.90      458.71    202.51 o 
  12   3   3      233.03      391.02    274.34 o 
 -13   4   3      535.75      355.48    400.82 o 
 -12   4   3      729.13      528.97    169.07 o 
 -11   4   3      100.99       45.81     76.66 o 
 -10   4   3     1267.22     1042.16     79.71 o 
  -9   4   3      605.19      584.17     58.50 o 
  -8   4   3      105.20       83.26     32.10 o 
  -7   4   3     1206.21     1147.88     56.94 o 
  -6   4   3     1127.03     1180.23     55.94 o 
  -5   4   3     2598.13     2782.63     84.11 o 
  -4   4   3      264.04      273.86     32.58 o 
  -3   4   3     2165.50     2441.24    110.08 o 
  -2   4   3     2172.80     1941.26     70.96 o 
  -1   4   3    13458.80    13638.24    475.28 o 
   0   4   3    43383.42    43769.75    816.75 o 
   1   4   3     3836.30     3645.83     99.57 o 
   2   4   3     1793.50     1738.93     76.07 o 
   3   4   3    21241.41    21194.41    401.21 o 
   4   4   3      898.77      887.20     62.51 o 
   5   4   3      990.89     1047.84     63.54 o 
   6   4   3      617.64      694.78     78.82 o 
   7   4   3        0.06      -11.81     71.35 o 
   8   4   3     3178.04     3125.98    263.40 o 
   9   4   3      308.10      230.18    102.84 o 
  10   4   3       36.30       60.59    149.79 o 
  11   4   3      122.86      105.85    196.83 o 
  12   4   3      645.65      403.79    283.51 o 
 -13   5   3     1045.72     1106.89    478.41 o 
 -12   5   3        1.85       23.87     63.88 o 
 -11   5   3     4134.78     4241.80    253.21 o 
 -10   5   3     2405.65     2454.79    120.61 o 
  -9   5   3      306.61      252.00     71.53 o 
  -8   5   3     7916.32     7589.69    184.67 o 
  -7   5   3     4865.14     5048.14    131.51 o 
  -6   5   3     4597.19     4501.25    117.78 o 
  -5   5   3    28638.68    28712.58    476.92 o 
  -4   5   3     8315.70     8302.74    200.65 o 
  -3   5   3     2067.92     1905.41     74.87 o 
  -2   5   3      393.72      478.44     49.39 o 
  -1   5   3      814.59      888.41     81.92 o 
   0   5   3     6503.21     6192.42    161.74 o 
   1   5   3    17282.91    17087.05    281.13 o 
   2   5   3     3168.93     3257.81     96.02 o 
   3   5   3     4053.22     4292.45    130.70 o 
   4   5   3    13480.33    13425.12    285.78 o 
   5   5   3     2733.26     2918.62    102.01 o 
   6   5   3     1736.64     1758.30    153.04 o 
   7   5   3     8484.73     8657.39    359.51 o 
   8   5   3     3946.95     3972.28    238.32 o 
   9   5   3      391.33      431.62    123.52 o 
  10   5   3     2796.93     2789.92    198.75 o 
  11   5   3      529.15      269.57    297.13 o 
  12   5   3      210.56      122.46    261.24 o 
 -13   6   3      290.78      285.11    319.03 o 
 -12   6   3     1410.95     1424.87    114.54 o 
 -11   6   3       74.19      179.34     65.14 o 
 -10   6   3     1724.98     1688.90    107.91 o 
  -9   6   3     1154.46     1170.21     88.22 o 
  -8   6   3       14.97       82.21     48.21 o 
  -7   6   3     1604.25     1705.77     69.79 o 
  -6   6   3     5122.92     5168.74    133.76 o 
  -5   6   3     4099.60     4441.69    105.26 o 
  -4   6   3     2820.10     2599.41    114.43 o 
  -3   6   3    25570.33    24683.32    448.34 o 
  -2   6   3       51.16       80.85     29.89 o 
  -1   6   3     8236.29     7456.69    255.93 o 
   0   6   3     1062.94     1152.96     72.15 o 
   1   6   3     1454.42     1594.41    122.14 o 
   2   6   3     6908.62     6849.16    153.80 o 
   3   6   3     7656.67     7392.28    170.43 o 
   4   6   3       34.71      -12.20     31.70 o 
   5   6   3     4114.32     4260.10    142.36 o 
   6   6   3     1469.53     1659.07    155.33 o 
   7   6   3       18.40       61.76     76.26 o 
   8   6   3       59.54      130.93     90.07 o 
   9   6   3     1075.53      880.27    167.65 o 
  10   6   3       31.78        4.76     89.31 o 
  11   6   3      160.26       40.70    226.70 o 
  12   6   3      358.32      329.38    272.59 o 
 -13   7   3      937.77      462.01    261.50 o 
 -12   7   3      124.44      202.50     77.91 o 
 -11   7   3     2221.08     2002.35    134.79 o 
 -10   7   3     3112.43     3038.53    149.26 o 
  -9   7   3       33.49      -17.93     52.12 o 
  -8   7   3     6632.34     6863.61    229.93 o 
  -7   7   3     1868.45     1827.55    128.15 o 
  -6   7   3      171.00      148.25     33.85 o 
  -5   7   3     8554.96     8221.22    161.23 o 
  -4   7   3    23904.45    24867.21    458.18 o 
  -3   7   3      117.58      138.18     29.31 o 
  -2   7   3    11179.78    10517.12    234.14 o 
  -1   7   3     1052.77      997.36     61.18 o 
   0   7   3     7878.48     7871.05    200.39 o 
   1   7   3    29994.49    29409.12    532.46 o 
   2   7   3    18587.36    18333.98    317.77 o 
   3   7   3     5934.06     5925.11    162.15 o 
   4   7   3     1755.95     1768.41     92.18 o 
   5   7   3     4922.26     5088.45    182.05 o 
   6   7   3     2867.94     3004.63    175.53 o 
   7   7   3    11721.67    11560.03    437.82 o 
   8   7   3     1350.69     1411.35    144.56 o 
   9   7   3      199.77      224.05     91.55 o 
  10   7   3     1787.63     1307.99    162.04 o 
  11   7   3      432.62      151.52    422.25 o 
  12   7   3      233.09      176.81    256.34 o 
 -13   8   3      323.46      120.66    222.10 o 
 -12   8   3     1526.33     1692.46    140.22 o 
 -11   8   3        6.78      -63.42     63.42 o 
 -10   8   3     1872.32     1956.92    171.13 o 
  -9   8   3     5522.14     5135.42    204.87 o 
  -8   8   3      234.70      381.60     68.85 o 
  -7   8   3     5819.29     5438.97    210.83 o 
  -6   8   3     6562.46     6486.69    154.35 o 
  -5   8   3      521.59      422.79     39.82 o 
  -4   8   3     7908.28     7997.23    190.38 o 
  -3   8   3    12502.35    13121.04    250.16 o 
  -2   8   3      855.35     1016.92     59.57 o 
  -1   8   3      291.59      185.82     42.30 o 
   0   8   3     8494.99     7962.69    192.91 o 
   1   8   3     1722.66     1753.00     89.89 o 
   2   8   3    30228.55    30783.38    483.67 o 
   3   8   3     5115.64     5362.68    192.33 o 
   4   8   3     1022.01     1157.93     80.80 o 
   5   8   3     5711.68     6216.21    243.55 o 
   6   8   3     9317.58     9198.18    321.36 o 
   7   8   3       38.21        7.57     64.44 o 
   8   8   3     1893.93     2023.61    211.57 o 
   9   8   3     1451.75     1438.82    156.88 o 
  10   8   3        0.04       54.48    102.55 o 
  11   8   3      795.16      451.25    242.90 o 
  12   8   3      898.93      837.12    325.91 o 
 -13   9   3      506.90      480.95    278.79 o 
 -12   9   3      135.55      173.91    108.44 o 
 -11   9   3     1552.58     1630.37    139.03 o 
 -10   9   3     1688.56     1699.95    146.29 o 
  -9   9   3     1379.85     1320.72    129.10 o 
  -8   9   3     3085.03     3090.39    186.91 o 
  -7   9   3      106.07      161.72     57.79 o 
  -6   9   3      260.10      289.53     55.20 o 
  -5   9   3     5286.45     5425.70    154.55 o 
  -4   9   3      869.80      838.07     64.59 o 
  -3   9   3      201.69      139.70     30.15 o 
  -2   9   3     1601.76     1402.22     71.21 o 
  -1   9   3     2726.95     2565.52    113.52 o 
   0   9   3     1681.77     1732.83     75.38 o 
   1   9   3    26474.82    26076.00    451.19 o 
   2   9   3    13626.56    14119.07    256.70 o 
   3   9   3     4502.85     4517.68    208.97 o 
   4   9   3     2605.47     2686.99    119.96 o 
   5   9   3     1034.71     1176.70    116.50 o 
   6   9   3      570.56      544.55     84.81 o 
   7   9   3     4956.89     5116.79    337.87 o 
   8   9   3      937.54      961.48    133.08 o 
   9   9   3      470.52      422.61    124.75 o 
  10   9   3      950.62     1006.30    162.17 o 
  11   9   3      815.30      724.35    284.81 o 
 -13  10   3      491.37       82.06    257.66 o 
 -12  10   3     1525.97     1621.15    211.11 o 
 -11  10   3        3.13      -68.16     68.16 o 
 -10  10   3     1540.86     1771.57    141.85 o 
  -9  10   3     3406.97     3531.26    183.68 o 
  -8  10   3        7.58      -52.86     52.86 o 
  -7  10   3     4354.21     4221.85    186.87 o 
  -6  10   3     5271.58     5445.49    214.65 o 
  -5  10   3      561.31      557.39     74.05 o 
  -4  10   3     4798.41     4717.13    136.26 o 
  -3  10   3     8716.32     8740.21    266.47 o 
  -2  10   3       80.96       80.30     31.68 o 
  -1  10   3     5787.67     5754.54    122.66 o 
   0  10   3    12056.45    11894.61    209.81 o 
   1  10   3     3518.40     3703.71     96.38 o 
   2  10   3    20692.10    20385.37    348.48 o 
   3  10   3    14666.23    15102.83    303.61 o 
   4  10   3     1319.31     1340.01    107.61 o 
   5  10   3     5118.12     5425.91    216.29 o 
   6  10   3     7206.47     7637.79    271.73 o 
   7  10   3       66.75      141.77     74.53 o 
   8  10   3     2311.31     2047.75    178.96 o 
   9  10   3     2422.33     2774.18    324.25 o 
  10  10   3       46.20       87.26    107.04 o 
  11  10   3     1322.80      607.11    277.57 o 
 -13  11   3      191.21      -19.69    254.02 o 
 -12  11   3       27.28       42.88    137.90 o 
 -11  11   3     1109.20     1109.95    232.00 o 
 -10  11   3     1488.22     1424.14    137.82 o 
  -9  11   3      137.83       62.13     85.55 o 
  -8  11   3      721.19      526.40     89.79 o 
  -7  11   3       78.62       18.35     59.79 o 
  -6  11   3      685.02      753.50     88.91 o 
  -5  11   3     2771.76     2653.07    149.97 o 
  -4  11   3     6298.00     6327.69    168.18 o 
  -3  11   3       48.87       94.18     33.01 o 
  -2  11   3    13180.72    13242.04    267.65 o 
  -1  11   3      128.02      145.13     30.05 o 
   0  11   3       28.34       12.48     24.48 o 
   1  11   3    23479.72    23423.38    349.86 o 
   2  11   3     5801.56     6126.62    130.68 o 
   3  11   3     1994.53     2133.22    100.77 o 
   4  11   3     2749.60     2935.18    156.78 o 
   5  11   3      267.90      245.08     68.07 o 
   6  11   3       75.18       10.34     60.85 o 
   7  11   3     1243.92     1194.61    124.21 o 
   8  11   3      474.87      634.42    119.69 o 
   9  11   3       39.96       75.98    119.81 o 
  10  11   3      556.54      378.66    134.34 o 
  11  11   3      207.42       63.92    246.21 o 
 -13  12   3      699.93      457.58    295.14 o 
 -12  12   3     1991.79     1998.46    254.80 o 
 -11  12   3        2.63       69.55     81.85 o 
 -10  12   3     1142.12     1231.40    143.51 o 
  -9  12   3     7926.73     7788.55    291.43 o 
  -8  12   3     2709.23     2912.14    173.93 o 
  -7  12   3     8274.06     8105.33    282.58 o 
  -6  12   3     5400.13     5526.56    222.91 o 
  -5  12   3      114.70      107.60     48.21 o 
  -4  12   3    16453.81    15927.17    326.20 o 
  -3  12   3    48753.48    50145.09    822.50 o 
  -2  12   3      834.95      704.44     61.52 o 
  -1  12   3    27928.73    28467.08    435.79 o 
   0  12   3    33100.20    33897.13    482.06 o 
   1  12   3        4.64       16.49     29.04 o 
   2  12   3      611.34      544.66     57.41 o 
   3  12   3     4363.99     4054.34    128.70 o 
   4  12   3      956.54     1062.74    112.68 o 
   5  12   3     3939.92     4209.45    224.40 o 
   6  12   3     6328.29     6091.87    275.53 o 
   7  12   3      685.48      401.75    130.85 o 
   8  12   3     2598.97     2391.16    193.24 o 
   9  12   3     2634.76     2292.08    231.72 o 
  10  12   3        0.05      -79.86    198.14 o 
  11  12   3     1945.21     1995.11    398.20 o 
 -12  13   3       27.14      -58.41    156.93 o 
 -11  13   3      218.56      178.78     89.38 o 
 -10  13   3      130.55      172.88     94.42 o 
  -9  13   3      197.00      247.92     88.77 o 
  -8  13   3     1406.79     1419.13    132.70 o 
  -7  13   3      323.02      190.42     96.54 o 
  -6  13   3      159.20       94.48     61.94 o 
  -5  13   3      106.12      171.35     56.70 o 
  -4  13   3     4574.69     4279.33    176.16 o 
  -3  13   3        1.52       -0.06     34.10 o 
  -2  13   3      898.15      885.42     69.68 o 
  -1  13   3     1448.14     1411.89     94.03 o 
   0  13   3     2542.38     2706.79     94.57 o 
   1  13   3     2304.17     2351.59     87.69 o 
   2  13   3        8.49       16.44     31.79 o 
   3  13   3       41.98       47.23     37.44 o 
   4  13   3      493.03      443.26     87.96 o 
   5  13   3      300.26      119.83     58.17 o 
   6  13   3        8.24      -13.42     53.54 o 
   7  13   3        4.86      -48.49     61.12 o 
   8  13   3      435.45      265.72     86.31 o 
   9  13   3      206.73      181.13     94.86 o 
  10  13   3       90.13      128.40    208.94 o 
  11  13   3      141.99     -154.32    229.07 o 
 -12  14   3     1892.64     2353.87    552.67 o 
 -11  14   3      236.84       74.57    156.37 o 
 -10  14   3     1378.50     1323.99    139.87 o 
  -9  14   3     4285.50     4638.51    235.93 o 
  -8  14   3      934.44      871.81    112.64 o 
  -7  14   3     6554.96     6712.67    423.77 o 
  -6  14   3    12431.97    11870.91    365.54 o 
  -5  14   3      245.35      205.55     69.34 o 
  -4  14   3     8104.83     7781.91    244.06 o 
  -3  14   3    14030.76    13829.18    317.14 o 
  -2  14   3      388.41      368.80     46.48 o 
  -1  14   3    25915.55    25613.78    408.11 o 
   0  14   3    23417.19    23247.04    358.62 o 
   1  14   3        8.40        2.74     30.93 o 
   2  14   3     6034.47     6253.54    246.42 o 
   3  14   3    17922.72    18533.01    369.02 o 
   4  14   3       61.24       14.53     50.16 o 
   5  14   3     4424.58     4625.66    240.47 o 
   6  14   3     3287.91     3302.68    173.58 o 
   7  14   3       14.51       43.90     69.65 o 
   8  14   3     3088.65     2839.14    226.56 o 
   9  14   3     4340.38     5017.35    297.64 o 
  10  14   3       35.61      -42.42    203.03 o 
  11  14   3     2012.67     2262.16    405.35 o 
 -12  15   3        7.73      -49.61    307.22 o 
 -11  15   3       10.62     -131.35    131.35 o 
 -10  15   3       36.14       38.41     73.10 o 
  -9  15   3       13.02       55.88     77.91 o 
  -8  15   3        0.98       -3.70     71.86 o 
  -7  15   3      296.57      247.86     84.40 o 
  -6  15   3      264.98      171.54     68.41 o 
  -5  15   3      781.13      712.30    106.84 o 
  -4  15   3     3651.03     3778.07    211.76 o 
  -3  15   3      681.67      832.84     84.12 o 
  -2  15   3     1717.02     1777.22    152.31 o 
  -1  15   3       83.61      -16.30     32.10 o 
   0  15   3      535.61      476.60     63.77 o 
   1  15   3     3815.48     3678.04    130.18 o 
   2  15   3     1114.50     1141.74     83.25 o 
   3  15   3      138.62      116.07     45.03 o 
   4  15   3      151.33       49.60     57.81 o 
   5  15   3      516.78      668.73     91.68 o 
   6  15   3     1452.60     1251.04    115.62 o 
   7  15   3       88.24       61.82     76.51 o 
   8  15   3       10.46        1.87     82.15 o 
   9  15   3      103.02       36.39     96.47 o 
  10  15   3      109.86       99.99    219.34 o 
  11  15   3       29.90      241.40    255.83 o 
 -12  16   3     1184.56     1060.92    406.85 o 
 -11  16   3      101.37      282.83    185.51 o 
 -10  16   3     1654.38     1760.40    164.52 o 
  -9  16   3     4035.97     3928.80    254.46 o 
  -8  16   3      849.65      676.85    100.40 o 
  -7  16   3     3344.45     3131.57    211.36 o 
  -6  16   3     4734.63     4788.88    226.56 o 
  -5  16   3       15.02       27.12     54.44 o 
  -4  16   3     8151.48     7942.79    240.65 o 
  -3  16   3    12713.66    11858.89    298.65 o 
  -2  16   3      461.38      419.02     73.07 o 
  -1  16   3    12394.78    11907.38    344.65 o 
   0  16   3    11217.78    11656.10    231.68 o 
   1  16   3     1461.62     1442.41    109.81 o 
   2  16   3     7040.61     7260.19    202.14 o 
   3  16   3     3978.87     4079.30    195.28 o 
   4  16   3       17.32       91.83     60.65 o 
   5  16   3    10121.54     9941.32    291.33 o 
   6  16   3     5340.08     5338.71    246.77 o 
   7  16   3      625.25      482.04    124.18 o 
   8  16   3     2485.41     2334.56    239.08 o 
   9  16   3     3329.41     3448.61    248.37 o 
  10  16   3       87.95      -11.35    225.68 o 
  11  16   3     1630.13     1782.92    482.78 o 
 -12  17   3        2.21     -128.75    302.23 o 
 -11  17   3       56.48      142.86    170.36 o 
 -10  17   3      101.66      166.15     97.61 o 
  -9  17   3      567.56      478.07    108.79 o 
  -8  17   3       22.98      -25.00     66.40 o 
  -7  17   3      105.40       63.42     67.88 o 
  -6  17   3      150.27       90.79     61.58 o 
  -5  17   3       42.56       79.61     62.83 o 
  -4  17   3      260.43      185.96     77.56 o 
  -3  17   3       57.80       25.29     53.04 o 
  -2  17   3      152.63       50.38     48.02 o 
  -1  17   3       45.79       18.80     38.26 o 
   0  17   3      503.00      463.21     55.12 o 
   1  17   3       29.40       31.20     41.72 o 
   2  17   3     2326.38     2407.26    136.05 o 
   3  17   3     1589.95     1861.21    129.62 o 
   4  17   3        5.15       17.49     61.74 o 
   5  17   3      137.71       91.00     67.77 o 
   6  17   3      219.91      309.10     91.55 o 
   7  17   3      160.18      246.55     94.39 o 
   8  17   3       49.61       -8.91    100.67 o 
   9  17   3       53.00      -33.60    151.58 o 
  10  17   3      141.95       32.94    207.99 o 
 -12  18   3     1463.27     1693.46    512.83 o 
 -11  18   3       92.81      -21.93    156.72 o 
 -10  18   3     2379.05     2290.34    219.51 o 
  -9  18   3     2872.72     3183.10    295.59 o 
  -8  18   3      647.39      548.64    104.24 o 
  -7  18   3     1997.49     2084.85    158.29 o 
  -6  18   3    10798.20    10799.42    355.82 o 
  -5  18   3       79.94        3.25     55.95 o 
  -4  18   3    11605.42    12016.46    524.98 o 
  -3  18   3     6799.61     6818.69    427.29 o 
  -2  18   3      122.14       87.19     58.50 o 
  -1  18   3    10250.66     9911.54    289.38 o 
   0  18   3    10077.67    10255.91    220.34 o 
   1  18   3      774.74      690.50     88.18 o 
   2  18   3    12942.99    12564.09    317.20 o 
   3  18   3     3195.50     3334.72    171.17 o 
   4  18   3     1277.91     1397.21    120.85 o 
   5  18   3    15753.70    16008.13    448.26 o 
   6  18   3    11044.26    11536.31    538.39 o 
   7  18   3       18.07      -77.98     77.98 o 
   8  18   3     1847.44     1780.83    172.68 o 
   9  18   3     3600.36     2925.34    569.42 o 
  10  18   3       18.83      220.95    249.11 o 
 -11  19   3      330.10      176.80    328.65 o 
 -10  19   3      211.12      308.68    191.44 o 
  -9  19   3      752.44      654.56    128.80 o 
  -8  19   3     1550.13     1489.61    142.23 o 
  -7  19   3      135.87      103.96     79.30 o 
  -6  19   3      553.25      401.37     85.46 o 
  -5  19   3     1560.00     1490.28    124.84 o 
  -4  19   3      900.56      661.48     93.35 o 
  -3  19   3      100.44       37.01     61.05 o 
  -2  19   3        8.42      -33.95     50.59 o 
  -1  19   3     2391.95     2266.82    181.11 o 
   0  19   3      142.59      160.57     55.77 o 
   1  19   3     3150.25     3072.85    152.87 o 
   2  19   3      153.01      113.00     54.44 o 
   3  19   3      194.58      196.90     74.46 o 
   4  19   3      531.97      349.10     81.50 o 
   5  19   3     1656.19     1664.85    153.97 o 
   6  19   3      151.01       53.94     85.36 o 
   7  19   3       56.02      -24.64     85.77 o 
   8  19   3      229.71      285.36    108.46 o 
   9  19   3       19.88      132.16    173.23 o 
  10  19   3      205.41      158.35    250.55 o 
 -11  20   3        6.42     -159.02    268.01 o 
 -10  20   3     1758.18     1888.68    298.06 o 
  -9  20   3     1747.97     1723.90    178.87 o 
  -8  20   3       63.88       47.86     89.19 o 
  -7  20   3     1326.56     1193.75    124.09 o 
  -6  20   3     5996.75     6310.10    291.26 o 
  -5  20   3      347.52      239.96     74.90 o 
  -4  20   3     6672.27     6685.37    245.19 o 
  -3  20   3     2046.65     2451.30    192.47 o 
  -2  20   3       93.07       64.15     58.37 o 
  -1  20   3     3700.44     3875.86    183.08 o 
   0  20   3     5235.42     5347.28    268.58 o 
   1  20   3        1.27        5.77     52.39 o 
   2  20   3     2818.65     2519.61    168.57 o 
   3  20   3     8142.72     8333.61    272.17 o 
   4  20   3      468.69      513.31     99.27 o 
   5  20   3     4348.12     4616.21    288.64 o 
   6  20   3     4632.96     4820.33    261.40 o 
   7  20   3       93.37       29.42     93.22 o 
   8  20   3     1479.96     1438.10    170.35 o 
   9  20   3     2241.44     2047.52    312.32 o 
  10  20   3       34.49      -39.92    235.66 o 
 -11  21   3     1037.81     1193.84    441.90 o 
 -10  21   3      171.36      322.12    206.99 o 
  -9  21   3     1107.24     1171.85    166.07 o 
  -8  21   3     1627.24     2178.01    196.03 o 
  -7  21   3     1163.86      896.17    116.25 o 
  -6  21   3       49.67       77.23     73.33 o 
  -5  21   3     2261.99     2100.46    193.13 o 
  -4  21   3     4071.54     4067.72    201.28 o 
  -3  21   3      164.32      111.15     68.70 o 
  -2  21   3      361.70      323.32     91.94 o 
  -1  21   3     1981.87     1938.94    169.37 o 
   0  21   3      275.84      234.59     86.55 o 
   1  21   3     2098.03     1920.58    190.74 o 
   2  21   3     1363.07     1227.68    112.28 o 
   3  21   3      129.83      176.50     91.39 o 
   4  21   3      853.30      847.62    123.14 o 
   5  21   3      693.70      713.68    170.04 o 
   6  21   3        1.98       -8.95    111.81 o 
   7  21   3      381.66      413.08    123.99 o 
   8  21   3      323.36      250.28    176.40 o 
   9  21   3      105.88      -44.84    167.26 o 
  10  21   3      477.39      -69.11    236.67 o 
 -11  22   3       91.31      197.92    340.50 o 
 -10  22   3     1501.17     1462.46    377.99 o 
  -9  22   3     1390.73     1218.91    205.30 o 
  -8  22   3       79.17       74.42    107.26 o 
  -7  22   3      467.28      368.57    101.02 o 
  -6  22   3     4410.38     4476.42    236.80 o 
  -5  22   3       17.34      -17.16     72.34 o 
  -4  22   3     2922.17     3091.50    184.06 o 
  -3  22   3     4506.48     4561.89    408.34 o 
  -2  22   3     1103.51     1243.23    121.88 o 
  -1  22   3     5382.14     5532.81    321.98 o 
   0  22   3     4319.72     3962.70    233.49 o 
   1  22   3        4.58        3.84     54.10 o 
   2  22   3      831.11      622.48    106.62 o 
   3  22   3     7638.30     7367.03    327.35 o 
   4  22   3       26.11      109.49     96.94 o 
   5  22   3     2463.03     2941.65    212.66 o 
   6  22   3     2564.67     2680.32    336.31 o 
   7  22   3        6.88      -51.70     95.68 o 
   8  22   3     2142.90     2524.74    324.51 o 
   9  22   3      845.50     1694.09    297.05 o 
 -10  23   3      382.06      221.11    292.56 o 
  -9  23   3      355.85      364.20    210.78 o 
  -8  23   3     1732.89     1924.86    246.52 o 
  -7  23   3     1013.01      868.30    120.99 o 
  -6  23   3      593.55      511.32    115.73 o 
  -5  23   3     5034.49     5229.59    243.64 o 
  -4  23   3     1216.52     1029.45    117.11 o 
  -3  23   3       67.76      145.10     72.80 o 
  -2  23   3     1810.42     1823.76    175.26 o 
  -1  23   3     2626.48     2315.76    224.64 o 
   0  23   3      314.99      299.90    134.98 o 
   1  23   3     3554.70     3853.05    207.19 o 
   2  23   3     2740.79     2897.23    206.60 o 
   3  23   3      210.50      218.24    104.25 o 
   4  23   3     4091.41     4393.00    354.32 o 
   5  23   3      552.24      608.19    133.66 o 
   6  23   3       56.43       31.15    106.09 o 
   7  23   3     1122.08     1064.89    198.73 o 
   8  23   3      487.76      509.04    238.75 o 
   9  23   3      174.62       68.72    215.33 o 
 -10  24   3     1068.16      891.71    396.25 o 
  -9  24   3      801.76      994.06    250.95 o 
  -8  24   3       80.11      194.01    121.26 o 
  -7  24   3     2632.09     2579.88    189.62 o 
  -6  24   3     1249.36     1212.32    140.01 o 
  -5  24   3       45.35       23.24     82.85 o 
  -4  24   3     2175.46     2520.62    212.66 o 
  -3  24   3      635.23      576.84    138.66 o 
  -2  24   3     1658.12     1529.44    163.77 o 
  -1  24   3      704.82      813.57    155.77 o 
   0  24   3     2360.41     2340.33    227.68 o 
   1  24   3      758.73      779.15    152.91 o 
   2  24   3     3212.79     3274.25    290.77 o 
   3  24   3     5023.85     5429.07    295.78 o 
   4  24   3      178.12      175.68    107.50 o 
   5  24   3      297.01      317.47    116.54 o 
   6  24   3     1459.25     1569.49    190.44 o 
   7  24   3        7.06      -90.46    106.03 o 
   8  24   3     1933.83     2151.61    376.54 o 
   9  24   3      428.17      -61.08    220.28 o 
 -10  25   3     1024.02      756.72    407.58 o 
  -9  25   3      127.88       98.51    195.82 o 
  -8  25   3     2834.88     3473.89    277.76 o 
  -7  25   3      917.57      531.82    127.97 o 
  -6  25   3      205.61      204.36     98.25 o 
  -5  25   3     3105.02     2752.98    191.64 o 
  -4  25   3     2995.13     3091.87    231.63 o 
  -3  25   3     1409.67     1408.61    173.86 o 
  -2  25   3    11038.78    10595.83    472.79 o 
  -1  25   3     1134.94     1131.59    177.10 o 
   0  25   3      203.96      244.30    116.76 o 
   1  25   3     3119.60     3342.43    333.05 o 
   2  25   3     4831.00     4380.53    553.52 o 
   3  25   3      532.58      608.55    134.25 o 
   4  25   3     2533.45     2568.67    259.40 o 
   5  25   3      696.68      686.30    249.11 o 
   6  25   3      101.01      200.01    133.03 o 
   7  25   3     1589.93     1565.26    306.74 o 
   8  25   3      383.89      422.28    232.45 o 
 -10  26   3      322.69       75.51    330.83 o 
  -9  26   3      391.03      534.23    262.22 o 
  -8  26   3      180.52       46.37    201.24 o 
  -7  26   3      664.57      394.50    127.83 o 
  -6  26   3      406.39      434.46    114.29 o 
  -5  26   3        6.17      -18.11     87.38 o 
  -4  26   3       75.87       12.23     87.52 o 
  -3  26   3      518.27      638.38    165.50 o 
  -2  26   3      985.79      942.42    190.95 o 
  -1  26   3      719.53      872.98    183.11 o 
   0  26   3     1333.34     1539.29    283.97 o 
   1  26   3      528.30      434.10    370.30 o 
   2  26   3     1127.49     1100.38    191.15 o 
   3  26   3     1950.66     2191.83    253.81 o 
   4  26   3      108.95       34.09    110.93 o 
   5  26   3      682.13      947.30    168.82 o 
   6  26   3      926.43      722.41    187.87 o 
   7  26   3       65.28      326.45    239.87 o 
   8  26   3      405.34       36.15    210.34 o 
  -9  27   3      101.29      361.30    371.91 o 
  -8  27   3     2610.67     3393.16    442.79 o 
  -7  27   3     1059.14     1009.99    162.98 o 
  -6  27   3      261.35      407.62    117.13 o 
  -5  27   3     2882.92     2797.34    200.51 o 
  -4  27   3     2098.47     2303.80    271.56 o 
  -3  27   3      759.83      480.12    176.88 o 
  -2  27   3     4737.76     4320.21    330.78 o 
  -1  27   3     1932.60     2083.20    266.42 o 
   0  27   3      206.29      309.20    125.73 o 
   1  27   3     1648.14     1412.24    404.25 o 
   2  27   3     3917.14     4660.84    631.08 o 
   3  27   3      193.13      213.42    137.49 o 
   4  27   3     2095.50     2112.02    259.79 o 
   5  27   3     1582.69     1689.69    221.92 o 
   6  27   3      101.03      141.84    142.53 o 
   7  27   3     2462.55     1977.99    358.43 o 
   8  27   3      258.40      -20.87    229.48 o 
  -9  28   3      226.87      622.55    397.70 o 
  -8  28   3       92.40       -2.15    154.77 o 
  -7  28   3      595.56      764.93    149.05 o 
  -6  28   3      434.11      476.14    126.25 o 
  -5  28   3       23.78     -120.02    120.02 o 
  -4  28   3      144.78       -5.69    118.24 o 
  -3  28   3      279.60      556.57    158.11 o 
  -2  28   3      131.73      134.48    183.04 o 
  -1  28   3      141.75       66.82    127.58 o 
   0  28   3       69.55       77.42    247.26 o 
   1  28   3        1.73      180.65    264.37 o 
   2  28   3      722.05      476.95    298.90 o 
   3  28   3      198.38      -62.83    149.51 o 
   4  28   3       47.77        3.16    131.14 o 
   5  28   3      156.81       69.51    127.25 o 
   6  28   3      381.86       16.01    170.67 o 
   7  28   3        0.09     -173.92    198.72 o 
  -8  29   3     3629.78     3731.33    373.00 o 
  -7  29   3     1557.48     1652.51    222.12 o 
  -6  29   3      572.76      532.54    139.60 o 
  -5  29   3     2961.85     3396.77    279.11 o 
  -4  29   3     2678.31     2262.79    277.37 o 
  -3  29   3      179.60       -3.28    134.39 o 
  -2  29   3     6220.92     5776.17    388.82 o 
  -1  29   3     2730.19     2881.62    282.96 o 
   0  29   3       25.37      100.92    172.70 o 
   1  29   3     3577.12     4099.02    636.80 o 
   2  29   3     1441.20     1548.48    414.76 o 
   3  29   3     1078.68      922.60    349.13 o 
   4  29   3     3499.09     3500.68    456.47 o 
   5  29   3     1172.92     1276.43    232.23 o 
   6  29   3      261.51      349.76    245.35 o 
   7  29   3     1657.89     1279.51    401.55 o 
  -8  30   3        1.63      -88.89    217.53 o 
  -7  30   3       16.42      -97.97    167.02 o 
  -6  30   3      109.26        2.90    150.30 o 
  -5  30   3       64.69       -8.49    142.75 o 
  -4  30   3       40.86      127.76    174.99 o 
  -3  30   3       29.99       77.58    141.87 o 
  -2  30   3      239.88      151.32    145.68 o 
  -1  30   3       84.75      330.83    151.96 o 
   0  30   3       42.33       56.58    252.00 o 
   1  30   3        0.43      204.57    267.39 o 
   2  30   3        7.07     -121.79    203.32 o 
   3  30   3       55.96      170.87    227.04 o 
   4  30   3        5.35      188.55    193.88 o 
   5  30   3       12.27     -146.91    146.91 o 
   6  30   3        0.42       91.63    210.90 o 
   7  30   3       33.14       18.30    352.57 o 
  -7  31   3      926.68      792.60    422.77 o 
  -6  31   3      335.60      447.19    191.18 o 
  -5  31   3     2647.47     2621.30    306.76 o 
  -4  31   3     1930.63     2032.28    313.84 o 
  -3  31   3      788.46      585.58    183.71 o 
  -2  31   3     4155.45     3526.16    325.38 o 
  -1  31   3     1478.49     1123.45    253.19 o 
   0  31   3      514.35      359.01    305.56 o 
   1  31   3     3775.89     4145.30    678.20 o 
   2  31   3      705.70     1298.88    415.49 o 
   3  31   3      198.61      275.71    272.90 o 
   4  31   3     2060.12     2881.06    577.73 o 
   5  31   3     1109.81      799.19    263.05 o 
   6  31   3      481.32      366.47    250.02 o 
  -7  32   3       22.37      190.17    255.55 o 
  -6  32   3      335.59      464.98    258.53 o 
  -5  32   3       46.90      158.76    176.94 o 
  -4  32   3        0.68       49.79    167.95 o 
  -3  32   3       19.05       44.44    147.54 o 
  -2  32   3       37.19      -74.51    183.55 o 
  -1  32   3        3.93       76.97    196.02 o 
   0  32   3       28.04      417.05    290.16 o 
   1  32   3        0.21     -263.44    302.85 o 
   2  32   3      231.46      -90.79    277.06 o 
   3  32   3       19.04      -11.44    256.99 o 
   4  32   3       19.26      145.19    330.52 o 
   5  32   3       14.84       90.17    325.11 o 
  -6  33   3      145.68     -181.34    195.37 o 
  -5  33   3     2543.93     2761.72    587.25 o 
  -4  33   3     1135.32     1175.86    281.74 o 
  -3  33   3      205.94      370.89    180.23 o 
  -2  33   3     1837.41     2411.20    457.19 o 
  -1  33   3     1882.80     1134.86    283.88 o 
   0  33   3      348.44      969.71    396.56 o 
   1  33   3     3264.82     2793.49    584.91 o 
   2  33   3      930.92     1165.76    455.22 o 
   3  33   3      384.92      343.93    379.61 o 
   4  33   3     1319.85     1017.55    427.86 o 
   5  33   3      481.94      210.19    389.80 o 
  -6  34   3      198.65      233.38    331.66 o 
  -5  34   3       83.05       49.08    227.41 o 
  -4  34   3       14.27      102.73    174.68 o 
  -3  34   3      113.32      390.60    233.39 o 
  -2  34   3      177.48     -135.07    225.42 o 
  -1  34   3      213.10      165.19    219.59 o 
   0  34   3       72.53      -45.55    307.95 o 
   1  34   3        5.70      -43.26    299.94 o 
   2  34   3      352.90      841.17    437.12 o 
   3  34   3      128.94      286.52    359.01 o 
   4  34   3       13.34      -93.08    307.12 o 
  -5  35   3     1817.11     2334.93    748.81 o 
  -4  35   3     1252.67      937.29    331.76 o 
  -3  35   3      310.00       91.08    223.86 o 
  -2  35   3     2336.94     2104.41    400.41 o 
  -1  35   3      790.34      807.78    419.54 o 
   0  35   3      264.62     -132.08    263.75 o 
   1  35   3     2428.07     3151.67    637.32 o 
   2  35   3      885.93     1146.52    434.94 o 
   3  35   3      115.35     -142.79    333.64 o 
  -3  36   3      202.46      -67.49    230.00 o 
  -2  36   3      194.00      229.56    470.76 o 
  -1  36   3      156.77      200.93    308.68 o 
   0  36   3      652.02      673.62    412.57 o 
   1  36   3       14.77      -39.21    285.07 o 
   2  36   3      333.35     1039.29    450.12 o 
  -2  37   3     1124.70      980.22    447.10 o 
  -1  37   3      544.01      363.90    334.99 o 
   0  37   3       75.82     -216.22    374.61 o 
 -13   0   4       14.78     -130.00    323.34 o 
 -12   0   4     1411.96     1478.39    150.38 o 
 -11   0   4     8506.24     8225.73    376.11 o 
 -10   0   4      844.02      626.21     93.64 o 
  -9   0   4     5634.34     5762.11    247.38 o 
  -8   0   4     9831.87    10073.84    353.23 o 
  -7   0   4      255.76      160.32     60.34 o 
  -6   0   4    31459.09    33823.50    877.02 o 
  -5   0   4    10279.57    10799.22    366.31 o 
  -4   0   4    17475.73    17716.14    486.33 o 
  -3   0   4    69288.47    68161.95   1618.60 o 
  -2   0   4    82652.51    78748.00   1848.35 o 
  -1   0   4    33572.83    33496.92    826.51 o 
   0   0   4    98159.45    96114.41   2733.74 o 
   1   0   4     8825.66     8529.65    366.93 o 
   2   0   4     2969.98     2653.92    151.22 o 
   3   0   4    10642.23     9742.54    305.08 o 
   4   0   4    20499.17    20177.85    703.60 o 
   5   0   4     2145.80     2186.43    186.06 o 
   6   0   4     8829.09     9318.45    787.92 o 
   7   0   4     3908.82     3321.50    512.10 o 
   8   0   4      445.15      353.50    272.17 o 
   9   0   4     4868.58     4971.39    711.79 o 
  10   0   4     1320.86     1011.42    427.55 o 
  11   0   4       31.77      147.16    365.67 o 
  12   0   4     1260.43     1780.61    497.23 o 
 -13   1   4       85.03      131.09    176.70 o 
 -12   1   4      271.53      133.83    102.09 o 
 -11   1   4        9.07        2.48     58.16 o 
 -10   1   4        1.72       28.07     47.88 o 
  -9   1   4        0.28      -16.49     41.85 o 
  -8   1   4       24.20       22.92     38.09 o 
  -7   1   4      689.85      703.15     59.79 o 
  -6   1   4     3730.95     4017.08    132.85 o 
  -5   1   4      640.55      595.99     51.25 o 
  -4   1   4       73.43       46.97     32.99 o 
  -3   1   4     2169.79     2203.78     96.41 o 
  -2   1   4    15244.24    14935.24    428.26 o 
  -1   1   4    84115.23    83315.59   1378.29 o 
   0   1   4     2703.37     3081.66    104.61 o 
   1   1   4     3093.34     3448.76     99.93 o 
   2   1   4      859.66      833.22     61.36 o 
   3   1   4      113.11       88.68     40.26 o 
   4   1   4     2049.91     2181.29    106.35 o 
   5   1   4      349.18      343.52     65.22 o 
   6   1   4      260.81      254.24    140.93 o 
   7   1   4       32.81      225.30    169.99 o 
   8   1   4       81.63       72.99    164.37 o 
   9   1   4       19.26     -120.56    178.20 o 
  10   1   4       13.42       10.79    232.16 o 
  11   1   4       54.95      -42.94    177.38 o 
 -13   2   4        0.78      -32.34    368.06 o 
 -12   2   4     2256.60     2310.23    132.93 o 
 -11   2   4     2055.27     2164.18    138.57 o 
 -10   2   4       32.38       37.27     63.49 o 
  -9   2   4     3019.02     2877.15    120.65 o 
  -8   2   4     6158.56     6414.17    181.52 o 
  -7   2   4       91.79      128.38     39.71 o 
  -6   2   4     8839.46     8663.00    207.37 o 
  -5   2   4    15149.86    14717.69    302.35 o 
  -4   2   4      231.30      291.99     51.61 o 
  -3   2   4    21432.17    20462.99    382.22 o 
  -2   2   4    21284.25    21728.47    399.03 o 
  -1   2   4     4405.62     4312.56    132.08 o 
   0   2   4      914.79      990.86     87.83 o 
   1   2   4    21510.57    20295.16    312.38 o 
   2   2   4     6724.41     7271.45    178.84 o 
   3   2   4    15074.22    15077.69    341.44 o 
   4   2   4    25095.25    25762.92    488.52 o 
   5   2   4      466.22      407.23     51.97 o 
   6   2   4     6428.64     6626.06    472.13 o 
   7   2   4     3656.86     3293.68    366.34 o 
   8   2   4      874.35      774.13    227.61 o 
   9   2   4     3207.20     3596.33    934.09 o 
  10   2   4     1299.02     1115.18    487.51 o 
  11   2   4      175.59      148.17    206.78 o 
 -13   3   4      279.78      180.75    348.30 o 
 -12   3   4       26.54      -49.97     62.38 o 
 -11   3   4       49.19       90.14     58.67 o 
 -10   3   4      472.58      582.28     85.21 o 
  -9   3   4       10.16      -44.09     44.09 o 
  -8   3   4      221.91      262.10     78.91 o 
  -7   3   4      579.46      536.99     75.36 o 
  -6   3   4     1552.47     1551.06     86.50 o 
  -5   3   4      201.50      212.13     39.83 o 
  -4   3   4     3919.11     3834.96    140.35 o 
  -3   3   4      868.08      941.10     97.36 o 
  -2   3   4     6914.95     6833.25    159.00 o 
  -1   3   4      467.74      478.23     44.50 o 
   0   3   4     2773.45     2626.19    104.95 o 
   1   3   4     7518.77     7642.89    181.40 o 
   2   3   4    12985.54    13199.36    236.30 o 
   3   3   4      245.32      188.21     43.77 o 
   4   3   4      235.34      322.19     49.19 o 
   5   3   4      132.21      191.32     51.91 o 
   6   3   4        4.06       18.77     68.23 o 
   7   3   4      695.43      577.83    220.28 o 
   8   3   4      914.37      688.74    234.94 o 
   9   3   4       13.22       52.56    256.26 o 
  10   3   4       23.43       56.36    233.82 o 
  11   3   4      412.62      413.71    215.08 o 
 -13   4   4      198.30       76.44    363.90 o 
 -12   4   4     1206.16     1306.91    174.65 o 
 -11   4   4     4156.77     4666.75    185.00 o 
 -10   4   4       96.04      160.23     59.81 o 
  -9   4   4     4897.22     4619.74    286.54 o 
  -8   4   4     6853.31     6897.26    195.07 o 
  -7   4   4       17.23       -0.92     34.22 o 
  -6   4   4    25313.76    24779.86    477.89 o 
  -5   4   4     9967.81     9733.91    236.73 o 
  -4   4   4       74.06       33.23     30.51 o 
  -3   4   4    15976.28    15996.98    339.70 o 
  -2   4   4    12183.27    11713.10    267.77 o 
  -1   4   4      212.06      174.03     35.15 o 
   0   4   4    55177.82    53589.30   1001.22 o 
   1   4   4    22943.69    21714.57    353.13 o 
   2   4   4        8.44      -23.24     23.96 o 
   3   4   4     6247.55     6203.87    155.59 o 
   4   4   4    15284.23    15443.14    325.10 o 
   5   4   4      557.15      558.02     82.11 o 
   6   4   4    11640.89    10852.88    410.06 o 
   7   4   4     5573.98     5541.29    306.88 o 
   8   4   4       62.88       70.79     90.41 o 
   9   4   4     1941.10     1934.51    441.38 o 
  10   4   4     1121.29     1068.29    235.61 o 
  11   4   4       83.79      372.52    196.04 o 
 -13   5   4      866.18      636.91    461.46 o 
 -12   5   4      145.40      189.41     70.77 o 
 -11   5   4      506.05      474.80     83.17 o 
 -10   5   4     1592.13     1638.29    164.39 o 
  -9   5   4      479.95      506.25     70.56 o 
  -8   5   4      145.05      130.15     62.72 o 
  -7   5   4     1763.36     1612.76     79.04 o 
  -6   5   4     8359.71     8454.42    220.94 o 
  -5   5   4       35.20       69.08     35.86 o 
  -4   5   4     2665.88     2833.75    206.83 o 
  -3   5   4     1978.78     2077.48     93.31 o 
  -2   5   4    12922.74    12999.09    327.22 o 
  -1   5   4       36.06       40.06     41.48 o 
   0   5   4     9348.12     9058.99    241.17 o 
   1   5   4    13796.55    14217.86    269.74 o 
   2   5   4    12408.30    12863.42    236.25 o 
   3   5   4      932.84      925.46     66.15 o 
   4   5   4      963.84      920.50     84.72 o 
   5   5   4     1725.39     1707.27    183.41 o 
   6   5   4       16.07      -18.18     61.91 o 
   7   5   4     5053.03     4493.48    258.42 o 
   8   5   4     1287.39      829.05    141.53 o 
   9   5   4       23.49       15.49     96.99 o 
  10   5   4      256.04      146.54    172.73 o 
  11   5   4     1139.77      728.79    250.10 o 
 -13   6   4      288.33      539.56    437.02 o 
 -12   6   4     1658.37     1518.80    190.75 o 
 -11   6   4     1644.31     1562.56    121.41 o 
 -10   6   4      113.38       86.44     63.73 o 
  -9   6   4     4011.19     4112.63    169.93 o 
  -8   6   4     8061.11     8398.88    333.08 o 
  -7   6   4       44.12       78.91     43.38 o 
  -6   6   4     8327.26     8488.52    200.18 o 
  -5   6   4    14869.39    15671.04    346.45 o 
  -4   6   4       45.49      154.04     40.53 o 
  -3   6   4     5819.41     5132.98    164.52 o 
  -2   6   4     8391.49     8361.91    211.70 o 
  -1   6   4      500.51      618.81     84.87 o 
   0   6   4    40935.16    41755.07    803.58 o 
   1   6   4     6057.68     6143.61    148.59 o 
   2   6   4      486.73      526.06     43.09 o 
   3   6   4    21349.07    21785.59    399.49 o 
   4   6   4     4145.57     4267.09    146.29 o 
   5   6   4      696.29      826.38    161.24 o 
   6   6   4     5678.36     5846.93    250.40 o 
   7   6   4     7940.18     8562.39    616.38 o 
   8   6   4       28.24       32.24     82.98 o 
   9   6   4     1903.47     1807.01    190.61 o 
  10   6   4     1879.24     1814.76    355.31 o 
  11   6   4      105.83      102.46    238.59 o 
 -13   7   4      778.21      262.15    239.04 o 
 -12   7   4      223.83      153.09     81.25 o 
 -11   7   4      704.67      630.54    119.32 o 
 -10   7   4     3063.98     3245.17    193.55 o 
  -9   7   4      538.85      501.18     86.12 o 
  -8   7   4      740.08      667.22    110.23 o 
  -7   7   4     9087.51     9388.75    284.14 o 
  -6   7   4     1913.84     2084.00     84.30 o 
  -5   7   4      986.43      929.24     72.87 o 
  -4   7   4    18130.91    17573.87    385.72 o 
  -3   7   4     6068.24     6378.18    191.85 o 
  -2   7   4     8988.43     8731.93    221.88 o 
  -1   7   4     8617.23     8392.37    194.76 o 
   0   7   4     5076.49     5135.58    158.90 o 
   1   7   4     6024.16     6045.29    226.86 o 
   2   7   4    27348.06    27379.88    417.02 o 
   3   7   4       76.30       -6.93     33.93 o 
   4   7   4     2713.45     2739.04    163.72 o 
   5   7   4     6290.69     6710.35    337.14 o 
   6   7   4     1596.06     1590.71    140.87 o 
   7   7   4     1907.16     1743.88    179.04 o 
   8   7   4     1408.42     1301.96    219.58 o 
   9   7   4      207.04      218.33    109.58 o 
  10   7   4        4.48      -26.60     92.38 o 
  11   7   4      897.07      700.35    266.99 o 
 -13   8   4      180.66      292.66    262.17 o 
 -12   8   4     1119.56     1148.93    227.21 o 
 -11   8   4      905.49      957.20    131.75 o 
 -10   8   4      173.01      186.33     93.64 o 
  -9   8   4     1318.00     1469.89    120.20 o 
  -8   8   4     4339.30     4354.59    313.19 o 
  -7   8   4      143.68      129.86     60.33 o 
  -6   8   4     3653.70     3694.79    144.17 o 
  -5   8   4     6917.69     6793.76    177.28 o 
  -4   8   4     2137.98     2483.90    116.37 o 
  -3   8   4     2050.41     1801.32     97.77 o 
  -2   8   4    11595.21    11153.09    245.91 o 
  -1   8   4      612.62      661.15     51.75 o 
   0   8   4    28275.03    29270.60    594.36 o 
   1   8   4     9355.58     9531.85    224.74 o 
   2   8   4      429.49      463.35     44.71 o 
   3   8   4     3074.72     3037.87    118.22 o 
   4   8   4     5296.25     5043.41    218.37 o 
   5   8   4      330.54      360.98    107.33 o 
   6   8   4     4621.78     5248.21    244.28 o 
   7   8   4     1508.81     1466.46    176.13 o 
   8   8   4       41.24      -11.16     85.24 o 
   9   8   4     1560.15     1562.60    168.16 o 
  10   8   4      952.47      877.53    163.71 o 
  11   8   4       33.61       13.83    274.56 o 
 -13   9   4     1122.46      478.17    283.66 o 
 -12   9   4      616.50      610.02    170.01 o 
 -11   9   4      544.86      469.62     93.80 o 
 -10   9   4     3265.43     3146.61    320.65 o 
  -9   9   4      969.43     1030.48    107.09 o 
  -8   9   4     2744.89     2591.92    189.88 o 
  -7   9   4     9216.43     9394.53    293.69 o 
  -6   9   4      414.29      289.60     64.18 o 
  -5   9   4     4543.95     4580.53    300.26 o 
  -4   9   4    14933.95    14955.77    317.08 o 
  -3   9   4     3784.97     3804.44    142.65 o 
  -2   9   4      894.74      871.37     65.66 o 
  -1   9   4    18993.99    18374.62    314.76 o 
   0   9   4     3607.68     3486.54    119.92 o 
   1   9   4     5167.22     4921.10    151.06 o 
   2   9   4    38822.38    39234.91    614.27 o 
   3   9   4     3043.07     3465.49    129.05 o 
   4   9   4      849.40      900.24    109.76 o 
   5   9   4     8725.51     9237.78    368.08 o 
   6   9   4     4411.21     4056.31    221.53 o 
   7   9   4      474.34      414.21    108.31 o 
   8   9   4     3699.33     3733.02    297.73 o 
   9   9   4     1081.55     1097.87    240.05 o 
  10   9   4      473.66      151.38    229.62 o 
  11   9   4     1554.34     1968.22    674.09 o 
 -13  10   4       15.20       61.69    245.47 o 
 -12  10   4      572.81      832.99    287.51 o 
 -11  10   4      841.53      771.91    110.55 o 
 -10  10   4       82.89       71.80     75.28 o 
  -9  10   4     2415.00     2059.43    147.25 o 
  -8  10   4      635.36      668.91     97.23 o 
  -7  10   4      158.12      196.56     64.42 o 
  -6  10   4     2176.01     1880.45    131.51 o 
  -5  10   4     5342.48     5377.73    189.01 o 
  -4  10   4      287.41      202.10     58.58 o 
  -3  10   4     1812.71     1808.27     94.98 o 
  -2  10   4    12373.15    12746.42    259.21 o 
  -1  10   4      601.98      660.34     50.45 o 
   0  10   4     6399.90     6289.61    156.98 o 
   1  10   4    22269.96    22755.24    415.85 o 
   2  10   4     1203.83     1405.11     83.22 o 
   3  10   4     4001.10     3885.96    196.23 o 
   4  10   4       40.95       71.80     60.48 o 
   5  10   4     2123.29     2219.23    166.03 o 
   6  10   4     3267.43     3501.91    212.59 o 
   7  10   4     2132.93     1913.16    198.97 o 
   8  10   4      852.75      686.82    128.44 o 
   9  10   4     1759.80     1437.36    188.09 o 
  10  10   4      731.87      846.10    284.75 o 
  11  10   4        2.92      123.12    250.23 o 
 -13  11   4     2662.91     3131.42    457.35 o 
 -12  11   4      645.41      593.34    261.78 o 
 -11  11   4      365.46      327.67    128.00 o 
 -10  11   4     6222.72     6968.65    281.64 o 
  -9  11   4     6978.01     7779.65    290.98 o 
  -8  11   4     2784.47     2906.19    188.18 o 
  -7  11   4     7549.88     7458.72    270.05 o 
  -6  11   4      151.18      179.57     63.45 o 
  -5  11   4     4267.71     4240.75    192.97 o 
  -4  11   4    26316.88    26404.46    564.21 o 
  -3  11   4    11536.63    11801.83    250.81 o 
  -2  11   4    21685.60    21416.24    491.47 o 
  -1  11   4    23885.32    23742.17    372.09 o 
   0  11   4      245.56      170.67     36.23 o 
   1  11   4     2585.86     2646.44    109.84 o 
   2  11   4    23834.44    24326.25    483.72 o 
   3  11   4     2257.52     2276.84    263.52 o 
   4  11   4     3907.87     4035.24    230.62 o 
   5  11   4     5635.80     5291.53    345.95 o 
   6  11   4     2374.92     2352.96    165.04 o 
   7  11   4     2798.34     2773.44    192.05 o 
   8  11   4     4752.45     4953.34    252.92 o 
   9  11   4      836.60      784.77    155.00 o 
  10  11   4      389.19      258.55    230.70 o 
  11  11   4     1736.70     1977.88    958.32 o 
 -13  12   4        7.49       96.23    329.84 o 
 -12  12   4       82.09      127.56    224.24 o 
 -11  12   4      172.99      -70.86     92.38 o 
 -10  12   4      301.97      237.01     95.89 o 
  -9  12   4      497.29      502.71     96.15 o 
  -8  12   4      115.75        5.53     68.07 o 
  -7  12   4      155.23      229.76     72.46 o 
  -6  12   4     1294.61     1532.44    127.48 o 
  -5  12   4     1069.88     1089.17    108.43 o 
  -4  12   4      557.34      539.36    101.28 o 
  -3  12   4     2367.07     2479.32    108.52 o 
  -2  12   4     1625.71     1541.54     94.43 o 
  -1  12   4     2563.97     3022.58     97.31 o 
   0  12   4     5901.15     6044.55    145.62 o 
   1  12   4     6330.78     6628.39    166.64 o 
   2  12   4      751.27      783.18    107.34 o 
   3  12   4     2898.92     2727.09    367.29 o 
   4  12   4     1024.70      996.58     97.28 o 
   5  12   4      212.38      199.63     90.13 o 
   6  12   4     1693.48     1635.93    144.88 o 
   7  12   4      472.40      278.22     89.54 o 
   8  12   4        2.66      -61.81     80.26 o 
   9  12   4      564.53      430.06    150.48 o 
  10  12   4      423.45      785.10    319.91 o 
  11  12   4       41.70      312.22    262.78 o 
 -13  13   4     2114.65     2063.75    406.59 o 
 -12  13   4     1357.32      586.43    225.86 o 
 -11  13   4      289.90      314.93    141.10 o 
 -10  13   4     7498.55     7818.65    312.17 o 
  -9  13   4     4268.57     3978.66    215.97 o 
  -8  13   4     3837.76     3658.99    202.10 o 
  -7  13   4     4729.05     4922.71    230.60 o 
  -6  13   4     1796.10     1861.06    149.84 o 
  -5  13   4     8867.41     8959.43    299.41 o 
  -4  13   4    22704.24    21782.64    571.71 o 
  -3  13   4     1986.81     2105.70    129.83 o 
  -2  13   4    10706.10    10921.78    235.71 o 
  -1  13   4    10994.15    10495.60    202.39 o 
   0  13   4     1741.52     1807.03    104.74 o 
   1  13   4       91.59       33.38     32.24 o 
   2  13   4    14842.57    14771.33    370.88 o 
   3  13   4     5596.99     5667.96    184.21 o 
   4  13   4      671.43      679.99     87.01 o 
   5  13   4     1932.41     2347.49    214.03 o 
   6  13   4     9026.55     9083.38    322.16 o 
   7  13   4     1315.43     1259.27    138.10 o 
   8  13   4     5791.94     5426.48    517.55 o 
   9  13   4      792.15      857.23    136.60 o 
  10  13   4      288.84      132.31    383.09 o 
  11  13   4     1775.82     2605.73    605.97 o 
 -12  14   4        0.78      -84.66    280.91 o 
 -11  14   4       20.43      117.75    125.06 o 
 -10  14   4      156.91      162.86     93.00 o 
  -9  14   4        6.74       -0.60     80.74 o 
  -8  14   4       49.29       55.23     71.88 o 
  -7  14   4      458.84      543.53     99.70 o 
  -6  14   4      304.24      361.78     84.75 o 
  -5  14   4       71.73       22.62     75.66 o 
  -4  14   4        0.22      -36.40     48.91 o 
  -3  14   4     1313.58     1235.70    103.12 o 
  -2  14   4      762.86      772.78    103.33 o 
  -1  14   4       29.46       74.28     32.59 o 
   0  14   4     3295.39     3553.68    110.35 o 
   1  14   4     3258.36     3332.85    132.90 o 
   2  14   4       33.68      155.45     43.91 o 
   3  14   4      881.30      980.57     86.80 o 
   4  14   4     3025.84     3127.72    148.51 o 
   5  14   4      217.86      131.17     64.75 o 
   6  14   4     1079.58     1359.31    170.57 o 
   7  14   4     1263.03     1279.25    124.30 o 
   8  14   4        3.21      148.77     86.20 o 
   9  14   4       34.52       25.34     99.83 o 
  10  14   4       78.28        8.00    230.89 o 
  11  14   4        8.09     -106.52    211.38 o 
 -12  15   4     1215.97      867.27    364.63 o 
 -11  15   4      440.34      330.58    150.27 o 
 -10  15   4     7256.37     6994.43    328.03 o 
  -9  15   4     4747.07     4483.02    344.68 o 
  -8  15   4     3985.30     4288.58    231.12 o 
  -7  15   4    13644.70    14085.39    431.14 o 
  -6  15   4     1470.06     1378.52    153.90 o 
  -5  15   4     2777.07     2608.31    158.41 o 
  -4  15   4    24173.66    24791.32    566.44 o 
  -3  15   4     4989.97     4821.58    212.69 o 
  -2  15   4     9110.79     9639.73    234.23 o 
  -1  15   4    14510.87    14552.27    269.02 o 
   0  15   4     7796.46     7929.95    168.48 o 
   1  15   4      938.67      976.35    107.20 o 
   2  15   4    10593.90    10640.34    251.10 o 
   3  15   4     2540.17     2614.05    147.45 o 
   4  15   4     1034.67     1038.26    102.74 o 
   5  15   4     8176.96     8975.70    283.98 o 
   6  15   4     2595.69     2391.60    157.42 o 
   7  15   4      955.49     1018.74    124.91 o 
   8  15   4     5401.73     5184.00    261.29 o 
   9  15   4      456.77      299.82    235.20 o 
  10  15   4      872.08      792.75    316.17 o 
 -12  16   4        3.36     -111.91    298.69 o 
 -11  16   4       75.84       95.21    152.68 o 
 -10  16   4        8.74      101.81     91.13 o 
  -9  16   4       44.01       43.99     86.84 o 
  -8  16   4        0.15       65.34     75.91 o 
  -7  16   4      185.76      204.97     89.38 o 
  -6  16   4      206.88      245.88     84.80 o 
  -5  16   4        6.05      -44.00     53.93 o 
  -4  16   4      224.61      223.82     66.94 o 
  -3  16   4       17.24       -3.94     50.15 o 
  -2  16   4      690.01      487.84     70.93 o 
  -1  16   4      597.70      697.86     61.30 o 
   0  16   4       21.39        8.94     37.02 o 
   1  16   4     1021.52     1050.95    102.48 o 
   2  16   4      100.91      161.03     59.37 o 
   3  16   4       36.91       -6.66     50.85 o 
   4  16   4      161.12       57.63     63.41 o 
   5  16   4      568.72      289.17     88.56 o 
   6  16   4      485.14      254.96     90.73 o 
   7  16   4       46.84       62.24     84.24 o 
   8  16   4      280.66      252.86    103.52 o 
   9  16   4      160.38      272.58    171.58 o 
  10  16   4        0.03       25.66    230.15 o 
 -12  17   4      937.03      869.56    415.90 o 
 -11  17   4      585.41      594.69    229.61 o 
 -10  17   4     6970.86     7082.03    889.12 o 
  -9  17   4     2353.64     1965.64    177.47 o 
  -8  17   4      151.90      202.99     94.00 o 
  -7  17   4    10579.76    10804.08    377.39 o 
  -6  17   4     2414.11     2321.49    264.97 o 
  -5  17   4     5280.37     4540.47    212.79 o 
  -4  17   4    22183.67    22111.49    512.57 o 
  -3  17   4     4703.08     4654.29    191.38 o 
  -2  17   4     3555.32     3522.22    184.67 o 
  -1  17   4     9076.74     8903.08    198.81 o 
   0  17   4      222.87      129.72     47.51 o 
   1  17   4     1661.57     1838.58    188.30 o 
   2  17   4     4695.28     5352.01    206.81 o 
   3  17   4     2949.51     3243.63    170.56 o 
   4  17   4     1297.36     1247.77    117.37 o 
   5  17   4    11921.29    12046.73    375.62 o 
   6  17   4      757.43      726.21    112.85 o 
   7  17   4      386.95      117.02     91.72 o 
   8  17   4     4395.31     4645.78    261.42 o 
   9  17   4     1429.32     1327.66    280.19 o 
  10  17   4      696.05      598.20    576.17 o 
 -12  18   4       75.35      294.32    348.72 o 
 -11  18   4      323.69      283.08    213.78 o 
 -10  18   4       41.67       91.39     99.08 o 
  -9  18   4       54.43       19.92     80.89 o 
  -8  18   4      364.36      244.66     89.06 o 
  -7  18   4      385.60      395.28     91.99 o 
  -6  18   4      452.06      250.99     85.62 o 
  -5  18   4     1752.31     1714.67    136.79 o 
  -4  18   4       14.90        9.20     57.52 o 
  -3  18   4       89.18       12.30     55.10 o 
  -2  18   4      786.35      533.83    130.05 o 
  -1  18   4     1500.36     1370.68     94.63 o 
   0  18   4     2541.75     2755.53    133.11 o 
   1  18   4       49.81       36.23     50.50 o 
   2  18   4     1399.92     1272.02    139.92 o 
   3  18   4      172.31      191.35     98.09 o 
   4  18   4      496.66      419.14    102.42 o 
   5  18   4       68.98       69.29     73.34 o 
   6  18   4       35.62      -79.01     79.01 o 
   7  18   4       23.36        4.20     92.23 o 
   8  18   4        5.53      145.15    104.42 o 
   9  18   4      448.60      268.15    178.09 o 
  10  18   4       66.39       76.86    233.83 o 
 -12  19   4      526.43      183.77    325.11 o 
 -11  19   4      290.21      190.64    288.08 o 
 -10  19   4     4964.78     4468.36    424.26 o 
  -9  19   4     2467.39     2395.46    254.33 o 
  -8  19   4      751.86      484.74    106.09 o 
  -7  19   4     9445.88     9473.04    325.91 o 
  -6  19   4     2448.01     2284.89    155.04 o 
  -5  19   4     5792.68     6192.97    238.44 o 
  -4  19   4    16921.30    16849.06    409.60 o 
  -3  19   4     3412.02     3381.40    174.90 o 
  -2  19   4      303.21      303.15     70.92 o 
  -1  19   4     4908.36     4888.52    184.56 o 
   0  19   4     1402.67     1378.64    105.48 o 
   1  19   4     5926.35     6092.86    198.87 o 
   2  19   4     6739.88     7158.68    248.05 o 
   3  19   4     3170.41     2524.63    162.84 o 
   4  19   4     1279.77     1263.95    135.30 o 
   5  19   4     5722.00     5924.01    277.00 o 
   6  19   4      664.56      742.97    124.26 o 
   7  19   4      237.94      162.95    103.22 o 
   8  19   4     2326.40     2570.09    332.64 o 
   9  19   4      634.86      842.21    232.79 o 
  10  19   4      459.98      318.49    276.90 o 
 -11  20   4      216.73     -263.75    263.75 o 
 -10  20   4       34.38      -36.61    175.83 o 
  -9  20   4      161.89      100.17    111.32 o 
  -8  20   4      929.00      969.41    167.91 o 
  -7  20   4      868.84      810.57    120.68 o 
  -6  20   4      961.88     1031.33    112.03 o 
  -5  20   4     3666.21     3742.61    195.52 o 
  -4  20   4     1941.18     1860.64    139.06 o 
  -3  20   4      680.58      621.06     90.66 o 
  -2  20   4     1246.89     1355.70    118.78 o 
  -1  20   4      273.20      348.21     96.87 o 
   0  20   4    10682.99    10374.75    285.97 o 
   1  20   4       10.44       -3.40     60.77 o 
   2  20   4      442.60      378.52     81.60 o 
   3  20   4      121.41      157.65     76.46 o 
   4  20   4     1453.10     1609.69    136.96 o 
   5  20   4      990.29      621.33    115.22 o 
   6  20   4      314.23      381.64    134.47 o 
   7  20   4       51.52       -3.78     99.88 o 
   8  20   4       14.30       17.63    160.47 o 
   9  20   4      182.46      290.84    196.98 o 
 -11  21   4      503.85        3.85    302.02 o 
 -10  21   4     2629.16     2407.25    388.03 o 
  -9  21   4     1283.96     1323.84    169.44 o 
  -8  21   4      311.21      200.77    103.00 o 
  -7  21   4     3914.40     4149.52    293.28 o 
  -6  21   4     2097.17     2216.69    180.26 o 
  -5  21   4     2027.47     1973.30    149.46 o 
  -4  21   4     8121.98     8314.13    282.61 o 
  -3  21   4     5056.18     4618.32    234.04 o 
  -2  21   4      835.67      938.92    124.65 o 
  -1  21   4     7776.01     8091.66    532.23 o 
   0  21   4     3826.23     3930.16    265.44 o 
   1  21   4     2994.22     2944.48    174.30 o 
   2  21   4     8312.81     8538.35    278.20 o 
   3  21   4     3201.06     3160.74    353.28 o 
   4  21   4     1735.09     1484.83    210.61 o 
   5  21   4     4506.81     4584.66    277.72 o 
   6  21   4      153.61      220.92    107.27 o 
   7  21   4     1355.75      952.23    148.83 o 
   8  21   4     1234.40     1037.90    459.32 o 
   9  21   4      224.92      322.29    212.81 o 
 -11  22   4      393.45      979.59    408.73 o 
 -10  22   4        0.35      125.72    169.10 o 
  -9  22   4      435.06      295.23    122.10 o 
  -8  22   4     1424.88     1132.04    144.11 o 
  -7  22   4      265.87      277.70    104.25 o 
  -6  22   4     1759.24     1679.62    149.88 o 
  -5  22   4     3195.15     3398.85    229.21 o 
  -4  22   4        4.51        3.47     69.97 o 
  -3  22   4      567.21      436.09     87.60 o 
  -2  22   4      825.19     1033.75    143.02 o 
  -1  22   4      992.79      836.16    149.96 o 
   0  22   4     5488.93     6000.85    333.55 o 
   1  22   4     2329.60     2571.01    195.65 o 
   2  22   4      102.12      224.33     86.17 o 
   3  22   4     1296.10     1425.17    146.57 o 
   4  22   4     3629.39     3276.98    219.93 o 
   5  22   4      304.45      320.48    108.41 o 
   6  22   4     1472.96     1524.23    170.05 o 
   7  22   4      568.39      495.01    131.42 o 
   8  22   4        0.56       11.93    168.16 o 
   9  22   4      836.73      832.51    242.81 o 
 -11  23   4      294.43      163.70    353.92 o 
 -10  23   4     1515.05      766.08    365.46 o 
  -9  23   4      927.94      885.53    252.11 o 
  -8  23   4      454.13      399.75    124.69 o 
  -7  23   4     2567.81     2529.70    239.54 o 
  -6  23   4     3091.42     3305.13    206.78 o 
  -5  23   4     1155.26     1246.18    133.58 o 
  -4  23   4     3917.37     4022.25    214.91 o 
  -3  23   4      109.18      124.74     80.08 o 
  -2  23   4     1056.72     1128.68    150.60 o 
  -1  23   4     6676.92     6232.12    356.12 o 
   0  23   4     3032.61     3325.56    262.31 o 
   1  23   4      395.55      208.07    150.01 o 
   2  23   4     6822.78     7129.86    328.55 o 
   3  23   4      440.89      394.52    117.43 o 
   4  23   4     1084.73     1218.95    178.31 o 
   5  23   4      585.09      538.44    166.53 o 
   6  23   4       89.56       -1.45    109.22 o 
   7  23   4      977.84      936.63    177.50 o 
   8  23   4     1497.30     1923.93    300.34 o 
   9  23   4        8.00      168.24    205.03 o 
 -10  24   4        7.69       38.69    326.25 o 
  -9  24   4      812.01      598.56    219.81 o 
  -8  24   4     1072.51      967.35    180.80 o 
  -7  24   4       38.72      -40.46    102.18 o 
  -6  24   4     1817.58     2126.33    225.52 o 
  -5  24   4     1342.37     1226.55    134.38 o 
  -4  24   4       19.38       26.66     80.00 o 
  -3  24   4     3280.08     3377.24    370.93 o 
  -2  24   4     4470.54     5125.21    394.84 o 
  -1  24   4      811.65      452.98    182.00 o 
   0  24   4     4621.31     4899.74    319.03 o 
   1  24   4     5355.23     5536.13    436.41 o 
   2  24   4       10.82        8.05     82.85 o 
   3  24   4     4239.22     4006.14    265.27 o 
   4  24   4      891.79     1017.31    162.79 o 
   5  24   4      188.41      256.98    114.46 o 
   6  24   4     1660.09     1637.19    189.39 o 
   7  24   4      562.95      341.95    185.20 o 
   8  24   4        6.73      -43.20    196.76 o 
 -10  25   4      435.62      158.19    344.97 o 
  -9  25   4      162.64      338.24    345.55 o 
  -8  25   4      129.75       92.62    124.07 o 
  -7  25   4     1452.70     1659.93    166.86 o 
  -6  25   4      379.91      434.84    110.27 o 
  -5  25   4      371.47      312.07    101.46 o 
  -4  25   4     3579.35     3844.09    218.94 o 
  -3  25   4     2730.89     2302.97    204.89 o 
  -2  25   4      181.84      133.54    109.42 o 
  -1  25   4     4724.38     5130.31    338.51 o 
   0  25   4       35.56       86.60    109.59 o 
   1  25   4     5469.59     4130.90    386.08 o 
   2  25   4     5957.18     6198.22    370.42 o 
   3  25   4      833.56      911.08    154.39 o 
   4  25   4       32.44      -94.94    101.18 o 
   5  25   4      711.73      796.77    182.48 o 
   6  25   4       12.21      119.81    125.86 o 
   7  25   4      414.82      418.97    235.28 o 
   8  25   4      454.66      131.16    240.46 o 
 -10  26   4      183.00      535.71    361.93 o 
  -9  26   4      678.13      352.47    227.34 o 
  -8  26   4     2043.70     1797.16    257.45 o 
  -7  26   4       83.48      131.04    101.63 o 
  -6  26   4     2056.49     2309.22    189.34 o 
  -5  26   4     2559.74     2891.09    200.24 o 
  -4  26   4       64.40       55.64    114.87 o 
  -3  26   4     3060.91     3209.09    400.21 o 
  -2  26   4     4673.19     4824.82    345.18 o 
  -1  26   4      105.85       49.51    114.22 o 
   0  26   4     2083.47     2684.62    251.58 o 
   1  26   4     3090.16     2779.57    327.85 o 
   2  26   4        9.18      238.68    258.03 o 
   3  26   4     4543.51     5120.55    359.50 o 
   4  26   4     1513.76     1330.79    208.51 o 
   5  26   4       63.09      -34.07    123.71 o 
   6  26   4     1556.65     1683.89    218.42 o 
   7  26   4      693.32      682.03    263.44 o 
   8  26   4       56.64      158.65    235.90 o 
  -9  27   4        9.43       32.76    338.32 o 
  -8  27   4       95.37      217.62    212.05 o 
  -7  27   4      551.76      182.03    117.07 o 
  -6  27   4      246.26      234.07    114.18 o 
  -5  27   4        2.08      -57.54    113.43 o 
  -4  27   4     1477.06     1356.73    185.63 o 
  -3  27   4       59.85      -94.65    130.34 o 
  -2  27   4      759.68      536.10    169.27 o 
  -1  27   4     2204.29     2258.77    285.64 o 
   0  27   4      403.74      393.23    198.19 o 
   1  27   4     1409.22     1441.05    380.85 o 
   2  27   4     1308.71      582.62    317.31 o 
   3  27   4      269.47      237.96    141.84 o 
   4  27   4      519.75      403.29    140.43 o 
   5  27   4      786.55      640.51    160.68 o 
   6  27   4       30.33      -32.51    156.08 o 
   7  27   4       51.20       55.61    209.02 o 
  -9  28   4     1286.72     1122.07    488.91 o 
  -8  28   4     2317.41     2120.76    356.17 o 
  -7  28   4        4.79       47.39    113.65 o 
  -6  28   4     1660.80     1866.98    175.75 o 
  -5  28   4     2428.28     2392.89    356.41 o 
  -4  28   4      122.81      293.84    165.52 o 
  -3  28   4     4074.58     3927.10    329.29 o 
  -2  28   4     2838.74     2895.02    584.90 o 
  -1  28   4       30.31      149.69    128.67 o 
   0  28   4     1006.65      519.42    211.28 o 
   1  28   4     2478.27     2854.85    545.28 o 
   2  28   4      122.97      187.52    264.37 o 
   3  28   4     2235.90     3058.90    566.71 o 
   4  28   4     1286.76     1687.91    248.03 o 
   5  28   4       27.96       96.86    140.85 o 
   6  28   4     1606.35     1324.45    323.37 o 
   7  28   4      874.02     1193.50    495.36 o 
  -8  29   4       12.29      129.83    198.48 o 
  -7  29   4      453.02      313.36    164.81 o 
  -6  29   4       41.27      -44.27    133.16 o 
  -5  29   4      149.85       55.23    133.84 o 
  -4  29   4      152.77     -136.46    136.46 o 
  -3  29   4      515.38      526.02    238.99 o 
  -2  29   4       58.70      159.16    158.93 o 
  -1  29   4      243.04      122.25    135.01 o 
   0  29   4      206.90      401.34    315.44 o 
   1  29   4      828.89      756.72    352.46 o 
   2  29   4        5.66      -99.43    256.47 o 
   3  29   4       19.43       -5.30    236.92 o 
   4  29   4       46.26      -85.64    145.01 o 
   5  29   4       68.93       38.50    151.37 o 
   6  29   4        1.14       52.35    218.76 o 
   7  29   4       16.32      -68.47    239.65 o 
  -8  30   4     1969.06     2673.99    575.96 o 
  -7  30   4        0.58      -26.90    201.44 o 
  -6  30   4     1495.93     1443.71    212.43 o 
  -5  30   4     2196.74     2380.46    349.58 o 
  -4  30   4       52.12      287.20    160.56 o 
  -3  30   4     3163.67     2790.62    294.60 o 
  -2  30   4     3513.33     3410.81    326.99 o 
  -1  30   4        7.59       -6.21    137.31 o 
   0  30   4     2528.23     3489.47    606.64 o 
   1  30   4      769.35      891.81    344.87 o 
   2  30   4       43.99       -9.57    232.55 o 
   3  30   4     2886.14     3198.57    599.36 o 
   4  30   4     1592.15     1657.16    490.16 o 
   5  30   4       68.27      321.60    236.54 o 
   6  30   4     1492.65     2218.53    390.41 o 
  -7  31   4       79.56       38.39    210.68 o 
  -6  31   4       83.11      -58.74    172.35 o 
  -5  31   4      100.28     -147.77    164.61 o 
  -4  31   4       86.58       85.74    154.33 o 
  -3  31   4      301.41      186.62    151.95 o 
  -2  31   4        1.42       87.56    156.17 o 
  -1  31   4       17.54      491.82    290.06 o 
   0  31   4       92.46     -117.73    258.86 o 
   1  31   4        5.06      165.99    251.48 o 
   2  31   4       55.29      -66.15    258.86 o 
   3  31   4       38.22       48.26    312.84 o 
   4  31   4       10.03      118.98    310.24 o 
   5  31   4       15.88       42.74    347.78 o 
   6  31   4       51.81      -12.66    346.12 o 
  -7  32   4       13.33     -192.58    215.84 o 
  -6  32   4     1919.16     2119.87    334.61 o 
  -5  32   4     1952.65     2147.19    344.75 o 
  -4  32   4        1.91       73.09    165.02 o 
  -3  32   4     2104.66     2479.35    292.43 o 
  -2  32   4     1620.91     1661.83    255.94 o 
  -1  32   4        9.94      375.34    290.68 o 
   0  32   4     1802.07     1328.93    445.02 o 
   1  32   4     1300.15     1177.30    437.12 o 
   2  32   4        0.85      141.96    296.92 o 
   3  32   4     1726.93     1052.29    425.47 o 
   4  32   4     1135.07     2245.50    582.20 o 
   5  32   4        8.17     -229.74    312.21 o 
  -6  33   4      160.65      248.80    255.73 o 
  -5  33   4      235.55      149.27    186.94 o 
  -4  33   4        1.30       59.07    169.07 o 
  -3  33   4      322.53      128.36    171.98 o 
  -2  33   4      129.99      278.11    216.00 o 
  -1  33   4       76.58     -180.65    282.05 o 
   0  33   4      119.88      -65.63    287.46 o 
   1  33   4        2.81     -284.24    287.77 o 
   2  33   4      273.62     -290.48    290.48 o 
   3  33   4      143.49      193.34    291.52 o 
   4  33   4       33.10       59.07    345.18 o 
  -5  34   4     1240.53      914.99    250.00 o 
  -4  34   4        2.44      278.68    189.15 o 
  -3  34   4     1150.91      657.64    226.64 o 
  -2  34   4     1721.21     1069.14    549.23 o 
  -1  34   4        2.33      -20.90    331.14 o 
   0  34   4     1707.77     2854.85    592.19 o 
   1  34   4     1739.08     1480.36    507.63 o 
   2  34   4        0.00     -210.60    292.35 o 
   3  34   4      849.56     1090.04    443.78 o 
   4  34   4      737.34      747.56    422.97 o 
  -4  35   4      173.76      307.68    196.02 o 
  -3  35   4      330.56      661.55    251.79 o 
  -2  35   4       34.48      197.40    339.36 o 
  -1  35   4      373.94      668.73    413.93 o 
   0  35   4      224.74       19.03    330.00 o 
   1  35   4       43.89     -249.40    325.73 o 
   2  35   4      398.84      568.27    443.05 o 
   3  35   4      115.11      192.40    366.81 o 
  -3  36   4      989.89     1244.38    320.13 o 
  -2  36   4     1093.60      736.54    433.17 o 
  -1  36   4        1.45      -27.25    335.41 o 
   0  36   4      947.35     1247.71    461.98 o 
   1  36   4     1140.98      662.39    447.10 o 
 -13   1   5      794.20      921.67    420.01 o 
 -12   1   5     3056.21     2961.20    162.64 o 
 -11   1   5     5427.88     5458.23    253.37 o 
 -10   1   5     4669.29     4681.48    291.22 o 
  -9   1   5    12632.03    13359.39    315.80 o 
  -8   1   5     3148.06     3384.61    166.09 o 
  -7   1   5     2761.14     2880.57    172.63 o 
  -6   1   5    20959.01    21336.66    439.48 o 
  -5   1   5      920.04      800.43     62.15 o 
  -4   1   5    43411.29    44011.32    775.63 o 
  -3   1   5    26860.66    25942.47    521.34 o 
  -2   1   5     9707.49     9453.85    224.28 o 
  -1   1   5      433.37      308.28     44.02 o 
   0   1   5    25862.19    24635.32    395.78 o 
   1   1   5     7874.40     7905.59    178.63 o 
   2   1   5    13189.33    13586.89    266.70 o 
   3   1   5    28161.50    29511.47    609.26 o 
   4   1   5     3073.14     3289.07    161.29 o 
   5   1   5     5821.39     6339.41    449.58 o 
   6   1   5    10407.43     9352.11    580.93 o 
   7   1   5      968.05      890.10    217.03 o 
   8   1   5     3332.39     3639.06    424.41 o 
   9   1   5     5073.11     4867.53    998.62 o 
  10   1   5      269.84       10.08    242.37 o 
  11   1   5     1016.32      713.56    353.87 o 
 -13   2   5        6.20      -64.69    226.80 o 
 -12   2   5        0.85       59.58     67.59 o 
 -11   2   5       65.26        9.11     64.97 o 
 -10   2   5      378.62      305.87     80.46 o 
  -9   2   5      193.35      222.94     63.22 o 
  -8   2   5      711.61      586.56     71.14 o 
  -7   2   5     1166.51     1068.17    114.20 o 
  -6   2   5      834.27      953.30    106.75 o 
  -5   2   5     4067.35     4233.94    138.91 o 
  -4   2   5      390.25      465.90     50.15 o 
  -3   2   5     1180.40     1089.63     67.06 o 
  -2   2   5     3631.98     3576.52    113.49 o 
  -1   2   5    16916.93    17422.29    338.33 o 
   0   2   5      570.28      547.90     49.95 o 
   1   2   5     2958.42     3077.06    107.58 o 
   2   2   5     2890.48     3127.30    119.42 o 
   3   2   5        1.51       -2.92     39.73 o 
   4   2   5       21.50       31.17     65.35 o 
   5   2   5      505.43      366.68    150.87 o 
   6   2   5      535.32      637.55    186.34 o 
   7   2   5        8.65       48.39    248.25 o 
   8   2   5       96.90      213.26    178.25 o 
   9   2   5      208.64      164.40    209.52 o 
  10   2   5       64.86      -93.63    225.89 o 
  11   2   5       20.93     -285.72    285.89 o 
 -13   3   5      617.95      601.10    279.71 o 
 -12   3   5     2669.01     2698.53    158.32 o 
 -11   3   5      801.34      771.09    118.40 o 
 -10   3   5     2585.78     2548.71    136.61 o 
  -9   3   5    14711.65    15039.67    380.35 o 
  -8   3   5     1748.06     1833.36    157.63 o 
  -7   3   5     8420.39     8489.05    221.00 o 
  -6   3   5    29960.64    30736.17    579.88 o 
  -5   3   5      401.71      497.20     60.98 o 
  -4   3   5    20392.61    19569.77    480.96 o 
  -3   3   5    32634.50    30817.06    559.39 o 
  -2   3   5     9240.30     8887.28    201.96 o 
  -1   3   5    22401.61    22440.75    420.79 o 
   0   3   5    18652.71    18504.69    401.00 o 
   1   3   5     4240.05     4242.16    135.43 o 
   2   3   5    12206.53    12658.79    237.14 o 
   3   3   5    43521.13    44898.71    811.41 o 
   4   3   5     2198.43     2235.73    180.10 o 
   5   3   5     4471.44     4260.09    352.47 o 
   6   3   5    11517.41    11094.38    613.72 o 
   7   3   5     2212.23     1845.79    543.57 o 
   8   3   5     1923.02     1509.45    597.70 o 
   9   3   5     3501.29     3825.79    740.08 o 
  10   3   5      406.90      114.05    251.51 o 
  11   3   5      725.05      618.77    257.45 o 
 -13   4   5       89.38      115.00    238.49 o 
 -12   4   5      151.90       43.54     81.60 o 
 -11   4   5        8.35       -9.82     62.25 o 
 -10   4   5     1221.76     1352.42    109.85 o 
  -9   4   5       56.93        2.45     54.76 o 
  -8   4   5     1014.13     1214.07     97.29 o 
  -7   4   5     4908.13     5120.50    165.10 o 
  -6   4   5      482.97      423.70     56.31 o 
  -5   4   5     6684.74     6734.67    257.50 o 
  -4   4   5     8774.17     8783.39    207.54 o 
  -3   4   5       34.29       -9.57     27.95 o 
  -2   4   5     9568.16     9810.79    218.50 o 
  -1   4   5     6304.44     6185.68    157.85 o 
   0   4   5      217.22      174.40     38.91 o 
   1   4   5    10248.16    10559.74    268.38 o 
   2   4   5      861.19      734.56     61.76 o 
   3   4   5      156.78      147.95     47.00 o 
   4   4   5       82.11       -0.89     51.37 o 
   5   4   5      277.16      240.23     68.84 o 
   6   4   5       97.46       84.53    135.32 o 
   7   4   5      447.03      455.25    190.18 o 
   8   4   5       59.94       36.21    348.15 o 
   9   4   5        8.74     -178.72    178.72 o 
  10   4   5      382.17      340.02    266.69 o 
  11   4   5      442.47      338.93    220.13 o 
 -13   5   5      156.06      288.91    249.52 o 
 -12   5   5     3474.92     3537.58    180.30 o 
 -11   5   5      107.24      192.47     74.90 o 
 -10   5   5     2618.35     2422.81    191.39 o 
  -9   5   5    14612.58    15990.89    404.22 o 
  -8   5   5     1819.85     1915.07    126.61 o 
  -7   5   5     3741.17     3747.80    159.71 o 
  -6   5   5    21634.59    22168.24    442.53 o 
  -5   5   5     5220.33     5111.52    152.07 o 
  -4   5   5    15012.33    14972.32    310.64 o 
  -3   5   5    49332.19    49259.92    858.67 o 
  -2   5   5     1309.08     1200.02     70.92 o 
  -1   5   5    12003.25    11944.58    255.19 o 
   0   5   5    18448.65    17857.56    358.84 o 
   1   5   5       33.89       29.92     32.33 o 
   2   5   5     4667.50     4633.76    128.39 o 
   3   5   5     9695.42     9672.83    222.59 o 
   4   5   5     1584.65     1423.71    217.80 o 
   5   5   5     2490.29     2803.00    195.42 o 
   6   5   5     5835.08     5605.94    508.96 o 
   7   5   5     3261.70     3120.44    238.04 o 
   8   5   5     1428.95     1258.03    293.40 o 
   9   5   5     2601.11     2313.82    388.03 o 
  10   5   5      180.66      189.47    257.37 o 
  11   5   5      428.27      648.83    245.40 o 
 -13   6   5      711.98      840.44    427.45 o 
 -12   6   5        6.05       -2.50     73.47 o 
 -11   6   5      677.67      592.43    182.94 o 
 -10   6   5      645.63      529.07     85.93 o 
  -9   6   5      980.81      734.36     90.00 o 
  -8   6   5     3811.61     3969.28    173.62 o 
  -7   6   5     9567.05     9692.89    273.30 o 
  -6   6   5      157.15      165.54     49.00 o 
  -5   6   5     1654.52     1598.07     89.65 o 
  -4   6   5     8456.25     9115.52    394.51 o 
  -3   6   5       16.32       41.91     41.26 o 
  -2   6   5    12417.28    12773.45    353.86 o 
  -1   6   5     3270.17     3247.39    114.36 o 
   0   6   5     3577.60     3667.54    118.84 o 
   1   6   5    24913.92    25268.88    447.70 o 
   2   6   5     1324.83     1240.55     67.93 o 
   3   6   5       83.77      129.23     42.60 o 
   4   6   5     1222.76     1281.71    117.10 o 
   5   6   5       81.27      -59.70     59.70 o 
   6   6   5     2418.29     1883.52    313.34 o 
   7   6   5       59.98      -89.92     89.92 o 
   8   6   5     1261.42     1605.86    190.83 o 
   9   6   5       48.77     -202.68    203.10 o 
  10   6   5      628.34      597.32    226.02 o 
  11   6   5      228.57      369.07    255.76 o 
 -13   7   5      403.79      328.75    409.04 o 
 -12   7   5     2606.92     2782.63    168.47 o 
 -11   7   5      195.97      206.72     78.53 o 
 -10   7   5     2560.04     2639.75    156.58 o 
  -9   7   5     9040.32     9790.16    297.10 o 
  -8   7   5     1443.85     1540.15    116.01 o 
  -7   7   5     5345.82     5466.12    271.72 o 
  -6   7   5    11089.54    10459.06    310.03 o 
  -5   7   5     3889.65     4021.36    178.66 o 
  -4   7   5     5734.57     6411.42    231.33 o 
  -3   7   5    19488.49    20382.99    440.67 o 
  -2   7   5    12834.18    13116.45    513.14 o 
  -1   7   5    14662.05    15283.70    348.68 o 
   0   7   5    15797.11    15099.61    350.96 o 
   1   7   5     3390.77     3409.40    142.70 o 
   2   7   5     3040.18     3079.81    112.84 o 
   3   7   5     8816.52     8996.55    264.64 o 
   4   7   5     1805.23     1864.93    261.05 o 
   5   7   5      881.21     1049.63    120.62 o 
   6   7   5     4264.76     4339.08    227.08 o 
   7   7   5      213.74      198.23    102.72 o 
   8   7   5     1921.61     1910.03    256.08 o 
   9   7   5     1042.68      740.56    270.11 o 
  10   7   5      275.74      198.38    180.55 o 
  11   7   5      577.21      229.85    533.22 o 
 -13   8   5     1191.18     1258.58    311.92 o 
 -12   8   5        0.28      -45.18     80.53 o 
 -11   8   5     1572.96     1458.47    129.57 o 
 -10   8   5     1534.65     1653.49    200.69 o 
  -9   8   5      589.12      562.55     95.27 o 
  -8   8   5     8039.68     8179.46    283.41 o 
  -7   8   5    10127.24     9697.00    302.77 o 
  -6   8   5       59.73       38.91     48.93 o 
  -5   8   5     4718.57     4612.12    166.39 o 
  -4   8   5    41304.45    40808.29    808.20 o 
  -3   8   5      464.55      602.35     64.38 o 
  -2   8   5    13784.65    13725.61    319.35 o 
  -1   8   5     4613.51     4780.24    163.53 o 
   0   8   5     2095.76     2325.65    121.04 o 
   1   8   5    22232.71    21977.69    437.38 o 
   2   8   5       66.95       21.31     37.12 o 
   3   8   5     1088.01     1132.43    121.20 o 
   4   8   5     4463.36     4538.65    200.65 o 
   5   8   5     2249.20     2565.96    179.11 o 
   6   8   5     1313.11     1171.66    135.44 o 
   7   8   5      294.65      179.00    105.36 o 
   8   8   5      899.22      756.72    150.56 o 
   9   8   5      232.17      115.41    109.44 o 
  10   8   5      880.04      837.70    326.51 o 
  11   8   5      334.40      329.00    293.02 o 
 -13   9   5      251.70       71.05    221.65 o 
 -12   9   5     1685.64     1707.76    198.45 o 
 -11   9   5      406.36      349.70    131.05 o 
 -10   9   5     3058.62     2918.24    222.06 o 
  -9   9   5     4035.97     3647.27    193.23 o 
  -8   9   5     1423.93     1432.53    124.75 o 
  -7   9   5     1790.44     1856.29    135.21 o 
  -6   9   5     7543.76     7778.81    268.71 o 
  -5   9   5     5125.46     5309.17    210.70 o 
  -4   9   5    11956.98    12362.50    350.69 o 
  -3   9   5    30032.13    28769.94    598.40 o 
  -2   9   5     2886.59     2754.87    121.66 o 
  -1   9   5     3292.43     3287.97    127.42 o 
   0   9   5    13011.82    12522.86    312.33 o 
   1   9   5     7331.98     7821.20    207.54 o 
   2   9   5      431.54      345.16     59.30 o 
   3   9   5     4389.20     4404.58    193.20 o 
   4   9   5      434.39      310.65     75.86 o 
   5   9   5       76.38       78.04     76.56 o 
   6   9   5     1943.67     1940.37    168.01 o 
   7   9   5        6.16       -7.66    102.61 o 
   8   9   5     1289.57     1105.73    173.21 o 
   9   9   5      743.04      758.41    151.08 o 
  10   9   5       57.11       17.07    220.73 o 
  11   9   5      271.37      289.00    453.50 o 
 -13  10   5     1471.33     1255.08    553.34 o 
 -12  10   5        3.42       69.59    194.31 o 
 -11  10   5     2493.12     2682.33    281.10 o 
 -10  10   5     3318.26     3833.66    197.29 o 
  -9  10   5      308.73      335.86     86.70 o 
  -8  10   5     1622.48     1760.09    141.42 o 
  -7  10   5     2379.15     2559.89    162.49 o 
  -6  10   5       10.32       -7.41     51.01 o 
  -5  10   5     9288.99     8681.70    283.60 o 
  -4  10   5    14721.67    14976.51    410.25 o 
  -3  10   5     1478.49     1331.82    109.70 o 
  -2  10   5    15529.43    15500.29    475.77 o 
  -1  10   5     7435.83     7303.43    180.58 o 
   0  10   5     3585.40     3858.82    159.56 o 
   1  10   5    14586.92    14477.72    323.14 o 
   2  10   5    15389.85    15240.29    383.22 o 
   3  10   5     2301.28     2452.84    150.90 o 
   4  10   5     9322.10     9646.40    299.70 o 
   5  10   5     6083.53     5697.40    347.02 o 
   6  10   5        1.12      -68.26     68.26 o 
   7  10   5     7927.11     8055.64    538.95 o 
   8  10   5     2309.73     2619.17    271.54 o 
   9  10   5       18.17       -0.63     96.93 o 
  10  10   5     1770.61     1321.63    318.49 o 
  11  10   5      477.03      606.60    289.76 o 
 -13  11   5      180.88     -107.36    243.11 o 
 -12  11   5      752.81     1011.79    276.78 o 
 -11  11   5      132.82       83.02     86.64 o 
 -10  11   5      276.67      270.19     95.14 o 
  -9  11   5     2849.79     2983.17    246.13 o 
  -8  11   5      695.21      418.79     90.93 o 
  -7  11   5     1894.63     2036.57    199.40 o 
  -6  11   5     1036.90      933.19    105.64 o 
  -5  11   5      785.37      731.17    100.89 o 
  -4  11   5     1948.20     1711.30    193.39 o 
  -3  11   5     8238.61     8143.43    237.68 o 
  -2  11   5      494.20      432.47     52.42 o 
  -1  11   5     6499.95     6719.74    174.39 o 
   0  11   5     2930.55     2811.44    143.77 o 
   1  11   5      490.55      517.74     78.30 o 
   2  11   5     2816.83     2640.81    154.98 o 
   3  11   5      862.33      647.92     91.07 o 
   4  11   5      612.06      623.59    101.85 o 
   5  11   5     1300.64     1286.55    154.75 o 
   6  11   5      819.29      825.69    136.80 o 
   7  11   5      502.78      586.57    110.46 o 
   8  11   5      391.43      305.35    117.70 o 
   9  11   5      914.13      788.48    268.33 o 
  10  11   5      221.11      236.02    245.17 o 
 -13  12   5     2189.43     1966.60   1190.82 o 
 -12  12   5        2.66       88.99    213.80 o 
 -11  12   5     2224.18     2564.53    180.08 o 
 -10  12   5     2057.53     1983.66    170.07 o 
  -9  12   5      148.96      127.50     83.07 o 
  -8  12   5     7234.98     7225.58    284.72 o 
  -7  12   5     6126.22     5862.65    250.46 o 
  -6  12   5       21.17      -42.11     59.35 o 
  -5  12   5     4439.16     4210.09    206.46 o 
  -4  12   5    13558.25    13474.03    391.48 o 
  -3  12   5     4095.37     3868.97    216.37 o 
  -2  12   5    24388.00    24420.56    438.29 o 
  -1  12   5     6871.47     6696.91    163.51 o 
   0  12   5       88.58       88.64     35.00 o 
   1  12   5    20378.19    21264.72    376.96 o 
   2  12   5    11731.61    11708.31    325.36 o 
   3  12   5      603.28      752.40     96.11 o 
   4  12   5     8424.04     8892.55    336.81 o 
   5  12   5     1412.69     1563.67    157.37 o 
   6  12   5     1338.77     1503.28    145.05 o 
   7  12   5     6722.55     7174.96    424.05 o 
   8  12   5     1002.54     1147.54    162.79 o 
   9  12   5      160.03      224.40    214.19 o 
  10  12   5     1411.46     1504.20    627.23 o 
 -13  13   5       68.98      158.68    261.90 o 
 -12  13   5      195.73        8.65    298.54 o 
 -11  13   5       47.64       -0.78     92.71 o 
 -10  13   5       71.64      251.14     93.07 o 
  -9  13   5     1091.29      978.87    126.90 o 
  -8  13   5     1540.44     1497.37    144.85 o 
  -7  13   5      214.81      217.13    107.15 o 
  -6  13   5     2525.60     2338.70    166.04 o 
  -5  13   5      714.41      596.22     90.00 o 
  -4  13   5      617.48      554.28     90.84 o 
  -3  13   5     5164.22     5717.84    205.49 o 
  -2  13   5      334.69      297.27     40.58 o 
  -1  13   5       33.38      102.14     36.03 o 
   0  13   5     3449.93     3502.39    121.77 o 
   1  13   5      192.39      197.21     59.50 o 
   2  13   5      504.94      622.78     91.96 o 
   3  13   5      665.31      393.38    143.24 o 
   4  13   5      258.63      258.38     86.76 o 
   5  13   5     2729.95     2988.67    193.86 o 
   6  13   5        3.86       42.57     81.24 o 
   7  13   5        4.74       64.66     86.45 o 
   8  13   5       16.14      108.23     94.24 o 
   9  13   5      163.29      187.88    247.78 o 
  10  13   5       13.14       -7.36    203.53 o 
 -12  14   5       60.49     -177.86    336.03 o 
 -11  14   5     2922.19     3443.99    613.03 o 
 -10  14   5     5353.56     5401.61    273.39 o 
  -9  14   5      426.32      263.13     93.36 o 
  -8  14   5     4292.26     4377.60    234.29 o 
  -7  14   5     3965.22     4833.50    275.27 o 
  -6  14   5       72.18       53.18     66.66 o 
  -5  14   5    15463.91    14572.62    725.26 o 
  -4  14   5    14853.15    15284.67    441.47 o 
  -3  14   5       66.66       45.61     60.32 o 
  -2  14   5    14384.93    14166.00    297.95 o 
  -1  14   5    12460.15    12312.02    235.37 o 
   0  14   5      320.83      308.28     44.75 o 
   1  14   5     8696.08     8242.60    253.98 o 
   2  14   5     6633.29     6705.69    413.05 o 
   3  14   5      735.87     1057.63    101.93 o 
   4  14   5     7280.22     7605.65    260.20 o 
   5  14   5     8451.71     8510.98    316.01 o 
   6  14   5      200.72      259.24     87.29 o 
   7  14   5     8828.78     9033.42    348.37 o 
   8  14   5     1499.98     1241.69    196.17 o 
   9  14   5      320.98      325.50    225.16 o 
  10  14   5     2089.26     1383.26    577.11 o 
 -12  15   5        6.99      223.89    235.28 o 
 -11  15   5        4.23      -41.70    230.99 o 
 -10  15   5      132.17      151.38     92.43 o 
  -9  15   5      858.55      803.57    128.49 o 
  -8  15   5       15.50       34.76     77.79 o 
  -7  15   5      216.47      166.11     80.42 o 
  -6  15   5      145.07      127.88     80.72 o 
  -5  15   5       18.32      -13.70     64.37 o 
  -4  15   5       32.77       42.68     66.30 o 
  -3  15   5       18.22       11.55     74.35 o 
  -2  15   5       23.66       40.84     46.10 o 
  -1  15   5      230.92      219.05     46.84 o 
   0  15   5      262.39      250.46     44.66 o 
   1  15   5      104.40       43.80     44.80 o 
   2  15   5      374.35      207.35     59.43 o 
   3  15   5      198.77      204.84     64.09 o 
   4  15   5      295.17      220.44     65.49 o 
   5  15   5       19.10      -19.15     70.58 o 
   6  15   5      288.32      251.32    111.42 o 
   7  15   5      186.10      175.14     86.10 o 
   8  15   5        9.90       67.17     98.33 o 
   9  15   5        0.26      -86.81    185.24 o 
  10  15   5        1.31      111.59    229.25 o 
 -12  16   5       30.61     -160.06    262.19 o 
 -11  16   5     2370.24     2381.43    512.21 o 
 -10  16   5     2235.21     2150.57    192.06 o 
  -9  16   5        0.01       24.27     83.37 o 
  -8  16   5     3436.72     3588.80    262.82 o 
  -7  16   5     7744.98     8042.77    321.90 o 
  -6  16   5       17.79       32.30     72.73 o 
  -5  16   5    10267.24    10317.24    449.02 o 
  -4  16   5     7646.92     7077.23    285.97 o 
  -3  16   5      195.11      207.27     69.27 o 
  -2  16   5     6487.81     6099.08    267.66 o 
  -1  16   5    11367.59    11565.66    222.87 o 
   0  16   5       73.61       25.34     42.64 o 
   1  16   5    14177.67    14914.49    451.34 o 
   2  16   5     9456.06     9613.21    275.48 o 
   3  16   5       21.74       -5.11     56.88 o 
   4  16   5    16738.14    17006.79    418.67 o 
   5  16   5     7280.59     7676.60    282.78 o 
   6  16   5     2050.69     2042.86    190.18 o 
   7  16   5     3151.08     3429.78    222.42 o 
   8  16   5     2237.93     2520.41    224.35 o 
   9  16   5      217.97       77.30    198.33 o 
  10  16   5     1327.62     1894.58   1018.44 o 
 -12  17   5       13.87      -43.78    287.88 o 
 -11  17   5      155.22      184.77    202.91 o 
 -10  17   5       81.29      -16.03     92.44 o 
  -9  17   5        5.65      -88.16     88.16 o 
  -8  17   5      108.34      103.50     86.04 o 
  -7  17   5       57.84       26.92     80.69 o 
  -6  17   5      700.40      544.34    110.01 o 
  -5  17   5        3.44       29.86     74.95 o 
  -4  17   5      609.34      620.99    124.86 o 
  -3  17   5       14.17      -56.97     60.21 o 
  -2  17   5       53.67      145.62     60.95 o 
  -1  17   5      985.50      925.09     75.75 o 
   0  17   5      255.96      231.66     56.85 o 
   1  17   5      215.58      127.23     67.24 o 
   2  17   5       21.74       -2.30     56.45 o 
   3  17   5      129.12       32.86     58.91 o 
   4  17   5      578.15      526.60     91.92 o 
   5  17   5      862.40      859.68    122.37 o 
   6  17   5      814.96      601.00    110.09 o 
   7  17   5        2.68       96.35     96.28 o 
   8  17   5      274.57       86.40    129.10 o 
   9  17   5       41.35      -17.24    208.42 o 
  10  17   5      120.35      -76.69    240.97 o 
 -12  18   5       29.66     -180.23    276.85 o 
 -11  18   5     1954.84     1796.76    272.34 o 
 -10  18   5     3040.05     2935.95    205.90 o 
  -9  18   5      213.95      271.27    107.92 o 
  -8  18   5     4187.08     3718.42    242.49 o 
  -7  18   5     5742.62     5619.60    355.35 o 
  -6  18   5     1784.90     2013.31    175.67 o 
  -5  18   5    15619.52    14779.33    463.22 o 
  -4  18   5     4929.54     4827.60    227.19 o 
  -3  18   5       28.58      -29.49     55.98 o 
  -2  18   5     6801.17     6968.81    236.91 o 
  -1  18   5     9474.81     9705.55    273.27 o 
   0  18   5     1637.70     1533.58    104.45 o 
   1  18   5    15722.81    15893.25    461.02 o 
   2  18   5     5519.53     5631.36    222.79 o 
   3  18   5        2.25      -32.94     67.07 o 
   4  18   5    10391.80    10293.06    319.72 o 
   5  18   5     4182.77     4430.46    242.47 o 
   6  18   5      790.93      740.01    121.39 o 
   7  18   5     2834.03     3266.05    229.52 o 
   8  18   5     2604.26     2776.17    320.05 o 
   9  18   5       78.38      122.43    237.36 o 
 -12  19   5      240.32      142.79    325.63 o 
 -11  19   5       79.87       91.31    293.80 o 
 -10  19   5      286.14      392.80    174.57 o 
  -9  19   5      273.94      378.11    112.61 o 
  -8  19   5      122.21      129.64    104.32 o 
  -7  19   5       77.50       50.97     91.51 o 
  -6  19   5     1732.90     1413.54    212.55 o 
  -5  19   5      468.16      358.24    104.06 o 
  -4  19   5       52.85       17.25     65.71 o 
  -3  19   5      607.58      444.88     82.72 o 
  -2  19   5      381.64      327.10     76.49 o 
  -1  19   5     1799.93     1733.97    216.84 o 
   0  19   5     3647.82     3669.44    156.74 o 
   1  19   5       74.44      218.51     68.98 o 
   2  19   5      150.04      235.07     76.84 o 
   3  19   5      936.06     1056.92    136.49 o 
   4  19   5     1278.43     1000.49    134.07 o 
   5  19   5     2446.75     2362.25    171.11 o 
   6  19   5       83.09      156.86    101.86 o 
   7  19   5       26.28       15.72     99.46 o 
   8  19   5      331.33      369.68    184.97 o 
   9  19   5      191.25      162.35    396.66 o 
 -11  20   5     1453.04     1588.42    467.70 o 
 -10  20   5     1676.99     1213.87    272.05 o 
  -9  20   5        0.02      -44.22     92.72 o 
  -8  20   5     1382.28     1289.45    170.10 o 
  -7  20   5     4771.38     4867.07    253.37 o 
  -6  20   5      275.82      368.56    101.01 o 
  -5  20   5     9512.82     9547.30    304.58 o 
  -4  20   5     9309.91     9108.06    291.00 o 
  -3  20   5      253.35      143.22     69.39 o 
  -2  20   5     8174.04     8383.96    273.06 o 
  -1  20   5     5875.52     6077.96    334.35 o 
   0  20   5      140.28      162.32    134.07 o 
   1  20   5    11547.59    11889.55    326.61 o 
   2  20   5     6179.44     6180.14    242.79 o 
   3  20   5       87.85       64.03     69.34 o 
   4  20   5     6588.13     7247.03    456.82 o 
   5  20   5     1397.88     1376.42    157.41 o 
   6  20   5      193.72       94.46     98.86 o 
   7  20   5     1823.96     1981.60    190.21 o 
   8  20   5     1157.05     1065.45    240.74 o 
   9  20   5      234.92      179.22    243.72 o 
 -11  21   5      150.27       76.86    332.49 o 
 -10  21   5       50.13      -57.44    160.09 o 
  -9  21   5     1830.56     1737.08    172.36 o 
  -8  21   5      259.67      218.80     98.41 o 
  -7  21   5       18.86      -63.70     83.29 o 
  -6  21   5     2290.96     2026.43    237.01 o 
  -5  21   5      821.57      749.87    107.40 o 
  -4  21   5       22.09       61.67     70.13 o 
  -3  21   5       58.15       40.64     86.83 o 
  -2  21   5      154.34       23.87     89.82 o 
  -1  21   5      885.21      968.24    147.36 o 
   0  21   5     1004.01      921.87    127.71 o 
   1  21   5      646.48      663.72     96.10 o 
   2  21   5      764.88      926.08    113.61 o 
   3  21   5     3087.81     2962.78    198.60 o 
   4  21   5        6.02      -62.63     75.13 o 
   5  21   5     1606.78     1504.51    155.59 o 
   6  21   5     1112.36     1520.34    216.35 o 
   7  21   5      347.19      256.58    116.74 o 
   8  21   5      383.88      410.83    201.49 o 
   9  21   5      828.05      561.95    310.21 o 
 -11  22   5      773.17      621.41    390.01 o 
 -10  22   5     1418.73     1778.48    309.95 o 
  -9  22   5       57.26       47.03    125.52 o 
  -8  22   5     2031.63     2178.15    192.29 o 
  -7  22   5     3540.76     3051.25    215.17 o 
  -6  22   5        4.41       23.54     88.47 o 
  -5  22   5     4967.23     5029.34    240.32 o 
  -4  22   5      545.37      730.39    108.54 o 
  -3  22   5       10.86      -26.42     67.21 o 
  -2  22   5     4770.67     4646.29    268.06 o 
  -1  22   5     5816.15     6138.84    348.80 o 
   0  22   5     1801.36     1968.38    280.31 o 
   1  22   5     4570.76     4651.51    411.27 o 
   2  22   5     2569.48     2612.04    174.12 o 
   3  22   5      187.25      191.24     96.09 o 
   4  22   5     1272.37     1248.12    144.80 o 
   5  22   5      304.93      239.88    106.48 o 
   6  22   5      591.68      490.07    131.98 o 
   7  22   5     2020.69     1969.98    317.65 o 
   8  22   5      393.38       97.12    201.80 o 
 -11  23   5      557.73     1093.27    411.12 o 
 -10  23   5      190.14      491.62    350.69 o 
  -9  23   5     2150.17     1840.68    314.52 o 
  -8  23   5      485.82      408.50    127.77 o 
  -7  23   5      385.70      209.93    104.94 o 
  -6  23   5     2435.58     3103.15    219.92 o 
  -5  23   5      641.21      858.66    118.13 o 
  -4  23   5      333.31      453.90     97.99 o 
  -3  23   5     4338.40     4436.53    274.98 o 
  -2  23   5      259.19      273.04    115.77 o 
  -1  23   5     3972.77     3937.34    367.61 o 
   0  23   5     4397.23     4119.29    396.24 o 
   1  23   5      406.55      303.19    151.49 o 
   2  23   5     1219.08     1055.41    120.44 o 
   3  23   5     3137.29     3597.88    210.07 o 
   4  23   5       19.91      169.69    101.30 o 
   5  23   5      586.06      636.50    132.64 o 
   6  23   5     1700.77     2043.73    315.48 o 
   7  23   5      350.71      210.16    186.23 o 
   8  23   5      512.76      397.59    212.92 o 
 -10  24   5      995.75      861.34    413.09 o 
  -9  24   5        4.50       10.17    183.30 o 
  -8  24   5     1136.17      830.32    145.67 o 
  -7  24   5     1424.28     1463.91    203.43 o 
  -6  24   5       99.56      121.93     90.10 o 
  -5  24   5     3597.86     3870.04    245.53 o 
  -4  24   5     2871.77     2614.84    183.60 o 
  -3  24   5      356.24      183.37    108.93 o 
  -2  24   5     4022.23     4477.30    318.61 o 
  -1  24   5     3321.62     3530.88    623.73 o 
   0  24   5     1660.79     1321.91    259.01 o 
   1  24   5     6006.48     5258.18   1334.13 o 
   2  24   5     1570.50     1516.58    174.92 o 
   3  24   5      333.95      315.98    111.31 o 
   4  24   5      792.77      624.95    135.64 o 
   5  24   5      473.44      445.36    132.06 o 
   6  24   5      161.46      151.11    117.62 o 
   7  24   5     1704.20     1700.05    280.98 o 
   8  24   5      328.24      224.13    240.70 o 
 -10  25   5      272.24      469.78    368.48 o 
  -9  25   5     2029.46     2165.78    346.65 o 
  -8  25   5      599.20      444.64    136.60 o 
  -7  25   5     1098.19      992.96    159.05 o 
  -6  25   5     2040.63     2185.16    260.32 o 
  -5  25   5     1157.95     1386.60    149.14 o 
  -4  25   5     2308.08     2254.31    306.37 o 
  -3  25   5     6586.60     7551.07    502.75 o 
  -2  25   5      879.28     1071.58    181.87 o 
  -1  25   5     1040.84     1146.60    238.83 o 
   0  25   5     7297.14     7857.38    780.95 o 
   1  25   5     2660.95     2117.32    294.39 o 
   2  25   5     1886.29     1780.59    251.76 o 
   3  25   5     3373.78     3433.67    255.24 o 
   4  25   5      319.88       87.47    104.39 o 
   5  25   5      671.80      498.75    137.82 o 
   6  25   5     2159.21     1867.08    273.28 o 
   7  25   5      201.33      -13.31    184.13 o 
   8  25   5      203.96        9.69    209.85 o 
 -10  26   5       74.12      576.07    364.11 o 
  -9  26   5      112.64      -37.69    169.34 o 
  -8  26   5      562.45      230.06    150.38 o 
  -7  26   5     1105.70      845.60    158.01 o 
  -6  26   5       54.96      104.48    105.85 o 
  -5  26   5      773.09      860.53    130.65 o 
  -4  26   5      342.08      407.45    131.80 o 
  -3  26   5       60.00      -21.80    121.13 o 
  -2  26   5     1649.17     1504.78    280.82 o 
  -1  26   5     1177.33     1769.00    261.48 o 
   0  26   5      670.98      889.86    225.66 o 
   1  26   5      607.04      566.26    205.79 o 
   2  26   5     1802.33     1874.63    442.74 o 
   3  26   5       69.76      216.00    151.26 o 
   4  26   5      832.78      835.73    163.10 o 
   5  26   5       42.22       48.54    130.61 o 
   6  26   5       56.32      214.66    168.50 o 
   7  26   5      459.80      491.13    230.88 o 
  -9  27   5     1740.21     2799.62    600.40 o 
  -8  27   5      774.97      448.00    205.07 o 
  -7  27   5      625.97      484.57    140.35 o 
  -6  27   5     1926.09     1647.59    168.60 o 
  -5  27   5      893.56      926.75    165.70 o 
  -4  27   5      991.17      774.24    323.69 o 
  -3  27   5     4531.61     4898.13    362.35 o 
  -2  27   5      788.58      990.43    190.79 o 
  -1  27   5      738.04      867.32    237.73 o 
   0  27   5     3592.54     4494.43    452.89 o 
   1  27   5      715.33      409.08    202.31 o 
   2  27   5     2730.55     2292.41    494.22 o 
   3  27   5     3862.49     4706.83    739.76 o 
   4  27   5      375.84      248.37    168.10 o 
   5  27   5      606.00      470.34    153.09 o 
   6  27   5     1937.22     1721.15    365.67 o 
   7  27   5      222.32      170.49    225.48 o 
  -9  28   5       15.55      -17.06    333.43 o 
  -8  28   5      431.24       13.51    183.72 o 
  -7  28   5      509.14      256.62    144.63 o 
  -6  28   5       27.11       56.31    131.63 o 
  -5  28   5      122.20      155.71    136.69 o 
  -4  28   5      869.63      580.90    240.17 o 
  -3  28   5        1.99       -1.58    134.44 o 
  -2  28   5     1116.00     1120.37    323.32 o 
  -1  28   5       25.97        2.34    168.71 o 
   0  28   5      273.04      230.32    199.46 o 
   1  28   5      732.64     1097.32    378.77 o 
   2  28   5      285.46      233.28    270.72 o 
   3  28   5      102.99      352.98    287.56 o 
   4  28   5      463.24      388.54    164.71 o 
   5  28   5       21.32       55.01    170.34 o 
   6  28   5       12.24      -30.84    208.40 o 
  -8  29   5      486.65      179.93    246.66 o 
  -7  29   5      783.13      653.03    298.23 o 
  -6  29   5     1976.06     2051.53    241.15 o 
  -5  29   5     1089.73     1093.59    239.77 o 
  -4  29   5     1007.38     1153.25    271.76 o 
  -3  29   5     6010.57     6265.15    429.41 o 
  -2  29   5      711.07      279.88    160.15 o 
  -1  29   5      742.44      550.21    219.50 o 
   0  29   5     2293.04     2224.45    345.03 o 
   1  29   5      726.47      972.62    380.85 o 
   2  29   5     1829.05     2765.51    565.56 o 
   3  29   5     4359.41     2930.87    566.29 o 
   4  29   5      163.44       92.56    324.28 o 
   5  29   5     1137.06     1339.58    398.17 o 
   6  29   5     2470.62     2798.90    418.71 o 
  -8  30   5        3.12       60.43    341.13 o 
  -7  30   5       16.58      275.13    248.43 o 
  -6  30   5        0.98       25.98    203.80 o 
  -5  30   5       59.93      121.68    165.71 o 
  -4  30   5      367.88      147.56    155.71 o 
  -3  30   5       27.05       73.23    149.33 o 
  -2  30   5        4.68        7.44    139.18 o 
  -1  30   5      123.50      160.74    255.58 o 
   0  30   5        8.07      155.38    327.61 o 
   1  30   5        1.05     -244.30    244.30 o 
   2  30   5        0.56       -7.18    257.92 o 
   3  30   5        1.56       41.18    276.12 o 
   4  30   5       65.81        7.38    296.82 o 
   5  30   5       88.64      225.06    333.95 o 
   6  30   5        8.96      104.21    380.54 o 
  -7  31   5      985.29      796.11    303.81 o 
  -6  31   5     2928.09     3591.56    570.64 o 
  -5  31   5      629.34      782.89    213.73 o 
  -4  31   5     1359.18     1502.98    358.01 o 
  -3  31   5     4803.80     4834.71    392.59 o 
  -2  31   5      558.54      595.57    253.37 o 
  -1  31   5      888.50      993.35    271.01 o 
   0  31   5     3205.63     3405.33    638.36 o 
   1  31   5      632.28     1050.00    395.31 o 
   2  31   5     1770.06     1489.30    436.29 o 
   3  31   5     3435.28     3369.86    659.27 o 
   4  31   5      374.05      273.63    374.09 o 
   5  31   5      790.40      800.71    446.90 o 
  -7  32   5       87.36      -64.27    310.03 o 
  -6  32   5       34.47      -65.61    186.47 o 
  -5  32   5        0.94      205.19    209.66 o 
  -4  32   5       16.87     -118.37    159.40 o 
  -3  32   5       74.50      -45.62    171.00 o 
  -2  32   5       29.35      325.31    238.47 o 
  -1  32   5       11.70       84.03    283.51 o 
   0  32   5       35.24     -172.23    313.98 o 
   1  32   5       26.58      177.22    291.62 o 
   2  32   5       62.73     -102.75    300.67 o 
   3  32   5       20.50      -18.82    318.04 o 
   4  32   5       68.07      131.56    365.25 o 
  -6  33   5     1616.53     1385.95    286.75 o 
  -5  33   5      410.44      184.12    255.00 o 
  -4  33   5     1397.94      926.65    227.52 o 
  -3  33   5     3051.42     4160.12    887.13 o 
  -2  33   5      365.47      284.52    246.15 o 
  -1  33   5     1127.16      408.93    324.28 o 
   0  33   5     3009.19     3364.87    686.62 o 
   1  33   5      417.02      183.15    324.38 o 
   2  33   5     1026.01      600.82    401.45 o 
   3  33   5     1491.47     1340.27    486.62 o 
   4  33   5      356.61     -148.10    346.33 o 
  -5  34   5       23.67       14.85    182.03 o 
  -4  34   5      213.00      218.99    189.92 o 
  -3  34   5      119.77       71.30    178.53 o 
  -2  34   5      237.42      462.08    388.55 o 
  -1  34   5       73.48      136.24    324.49 o 
   0  34   5       48.79        1.98    344.35 o 
   1  34   5      225.72      -87.99    350.07 o 
   2  34   5       19.67     -294.95    294.95 o 
   3  34   5        3.88      -50.34    287.56 o 
  -4  35   5      696.28      489.40    341.29 o 
  -3  35   5     1373.68     1946.17    377.16 o 
  -2  35   5      307.60      525.00    402.38 o 
  -1  35   5      887.88     1463.72    519.70 o 
   0  35   5     2725.74     3394.72    706.90 o 
   1  35   5      161.01      -18.10    391.05 o 
   2  35   5      862.59     1135.07    515.54 o 
  -2  36   5      373.67      652.51    468.42 o 
  -1  36   5      184.89      166.92    401.86 o 
   0  36   5       84.27      -84.03    344.97 o 
 -13   0   6     1188.35     2188.40    529.78 o 
 -12   0   6     4884.73     5136.68    333.52 o 
 -11   0   6     1544.81     1073.45    263.49 o 
 -10   0   6     8636.67     7987.22    408.89 o 
  -9   0   6     6427.17     6225.47    428.62 o 
  -8   0   6     4320.14     4415.83    232.32 o 
  -7   0   6    15325.87    15827.27    494.90 o 
  -6   0   6    11552.68    11805.79    390.05 o 
  -5   0   6     9413.71    10390.16    456.29 o 
  -4   0   6    13601.25    11898.24    615.98 o 
  -3   0   6    70185.92    70632.69   1702.70 o 
  -2   0   6     3108.16     3214.17    207.83 o 
  -1   0   6    10535.34     9780.17    316.62 o 
   0   0   6      669.03      617.20     73.57 o 
   1   0   6    25387.46    25709.69    601.63 o 
   2   0   6    34583.10    35846.25    841.92 o 
   3   0   6     8281.91     8265.14    964.04 o 
   4   0   6     1706.77     1673.39    321.99 o 
   5   0   6     9940.60    10492.63    797.17 o 
   6   0   6      133.49      -39.73    164.11 o 
   7   0   6     1614.39     1844.37    438.89 o 
   8   0   6     6087.85     5745.68    757.03 o 
   9   0   6     1603.67     2546.27    596.03 o 
  10   0   6      780.47      630.67    437.64 o 
  11   0   6     1747.88     2334.63    687.14 o 
 -13   1   6       36.08     -223.23    223.23 o 
 -12   1   6        0.13      -42.61    185.81 o 
 -11   1   6      200.65      198.60     84.01 o 
 -10   1   6       46.10       73.34     69.42 o 
  -9   1   6      543.66      501.00     82.73 o 
  -8   1   6      440.43      411.83     64.98 o 
  -7   1   6       72.46      124.18     46.04 o 
  -6   1   6     2380.51     2591.75    118.46 o 
  -5   1   6       40.29      114.39     40.83 o 
  -4   1   6       94.45       96.01     40.87 o 
  -3   1   6     3908.44     4052.40    132.99 o 
  -2   1   6     6624.49     6752.95    343.10 o 
  -1   1   6      173.47      169.75     39.53 o 
   0   1   6     1889.46     1815.28     80.23 o 
   1   1   6     3148.23     3430.13    110.14 o 
   2   1   6     1953.55     2146.36     86.14 o 
   3   1   6     1685.73     1718.92    145.06 o 
   4   1   6        3.00       43.98    104.27 o 
   5   1   6      181.15      193.66    137.47 o 
   6   1   6        0.33      -88.49    127.78 o 
   7   1   6       56.09      -65.17    156.64 o 
   8   1   6        6.94      128.42    195.23 o 
   9   1   6       25.84     -134.31    203.17 o 
  10   1   6      170.87       15.81    348.25 o 
  11   1   6        0.72     -257.88    334.21 o 
 -13   2   6     1541.38     1693.96    489.07 o 
 -12   2   6     5026.84     5239.62    240.37 o 
 -11   2   6       15.85       81.62     76.36 o 
 -10   2   6     7262.14     7963.52    267.50 o 
  -9   2   6    10016.25     9822.30    313.29 o 
  -8   2   6      299.56      207.82     60.19 o 
  -7   2   6    16929.15    17170.02    373.81 o 
  -6   2   6    13463.78    13705.41    306.65 o 
  -5   2   6        3.49        0.72     36.91 o 
  -4   2   6    18669.88    17088.66    351.68 o 
  -3   2   6    33723.66    33864.34    618.31 o 
  -2   2   6     1001.72     1112.92    141.01 o 
  -1   2   6    22424.22    21603.88    386.75 o 
   0   2   6    20574.69    20318.43    346.77 o 
   1   2   6     4593.26     5048.95    180.90 o 
   2   2   6     8897.51     8654.69    187.84 o 
   3   2   6     4270.38     3896.33    287.34 o 
   4   2   6     2789.56     2779.36    710.07 o 
   5   2   6     9250.81     9054.03    561.26 o 
   6   2   6       52.49      -60.90    131.07 o 
   7   2   6     1080.44     1069.62    325.89 o 
   8   2   6     3245.15     4200.66    470.79 o 
   9   2   6     1350.52     1343.33    302.02 o 
  10   2   6      941.25      334.36    278.28 o 
  11   2   6     1144.98     1809.29    446.90 o 
 -13   3   6        6.12       -0.33    266.61 o 
 -12   3   6        5.08       71.44     84.56 o 
 -11   3   6      359.95      319.08     92.45 o 
 -10   3   6      282.90      234.85     88.75 o 
  -9   3   6     1072.82     1119.87    103.90 o 
  -8   3   6       50.72       34.60     56.67 o 
  -7   3   6     1251.26     1280.69     92.35 o 
  -6   3   6      653.09      691.95     67.01 o 
  -5   3   6     1110.45      967.83     92.00 o 
  -4   3   6     5858.63     6544.23    176.31 o 
  -3   3   6     7629.17     7534.26    190.32 o 
  -2   3   6     8720.02     8488.71    312.33 o 
  -1   3   6       33.18       32.82     32.70 o 
   0   3   6     1364.55     1282.81     81.98 o 
   1   3   6    19975.04    20644.97    386.95 o 
   2   3   6       22.41       28.32     33.10 o 
   3   3   6       14.66       54.12     62.73 o 
   4   3   6       11.31       -0.25     70.77 o 
   5   3   6      760.03     1069.50    387.87 o 
   6   3   6       95.00      103.60    132.68 o 
   7   3   6     1765.80     1722.20    303.39 o 
   8   3   6      392.89      250.82    209.77 o 
   9   3   6      169.55      146.38    229.81 o 
  10   3   6      734.65      290.93    263.36 o 
  11   3   6       33.38      106.71    297.39 o 
 -13   4   6      877.72     1161.19    330.27 o 
 -12   4   6     2350.77     2442.89    171.99 o 
 -11   4   6       36.94       48.91     74.29 o 
 -10   4   6     3420.42     3457.37    174.43 o 
  -9   4   6     9112.06     9373.81    289.41 o 
  -8   4   6      252.63      235.14     66.21 o 
  -7   4   6     9289.73     9369.29    274.43 o 
  -6   4   6    16923.82    16088.67    393.21 o 
  -5   4   6      311.33      233.99     49.33 o 
  -4   4   6    24038.61    23472.21    457.14 o 
  -3   4   6    39325.47    39060.81    704.88 o 
  -2   4   6     3985.41     4345.38    152.52 o 
  -1   4   6    31884.34    32017.09    544.37 o 
   0   4   6     6972.71     6607.53    161.61 o 
   1   4   6     6706.24     7418.75    185.25 o 
   2   4   6    22567.05    22836.54    422.08 o 
   3   4   6    15302.27    15518.63    445.91 o 
   4   4   6     2330.60     2525.53    202.87 o 
   5   4   6    12215.10    12806.53   2130.58 o 
   6   4   6     1186.75      975.18    224.73 o 
   7   4   6      553.46      723.95    220.20 o 
   8   4   6     3256.21     3993.96    459.41 o 
   9   4   6      831.80      780.18    359.95 o 
  10   4   6      577.34      199.42    260.43 o 
  11   4   6      786.67      738.05    271.06 o 
 -13   5   6      152.27       27.56    262.17 o 
 -12   5   6       40.43       18.05     85.54 o 
 -11   5   6      911.36      838.03    165.64 o 
 -10   5   6      380.26      243.90     81.35 o 
  -9   5   6     3406.37     3079.18    163.30 o 
  -8   5   6     1692.26     1743.78    122.04 o 
  -7   5   6     1065.77      970.75    104.00 o 
  -6   5   6      348.53      494.37     72.45 o 
  -5   5   6     2725.42     2711.48    116.47 o 
  -4   5   6     1284.92     1650.06     89.80 o 
  -3   5   6     9951.76     9650.95    228.79 o 
  -2   5   6     7411.81     7574.33    211.94 o 
  -1   5   6     2780.96     2751.36    105.42 o 
   0   5   6     9979.40    10001.41    216.17 o 
   1   5   6     4318.46     4432.77    187.27 o 
   2   5   6      152.77      175.51     68.94 o 
   3   5   6      648.35      562.06    102.92 o 
   4   5   6     4646.46     5297.80    286.38 o 
   5   5   6     1030.32      952.25    196.90 o 
   6   5   6     1712.62     1959.61    287.32 o 
   7   5   6     1916.33     1713.80    339.51 o 
   8   5   6      747.49       70.83    273.52 o 
   9   5   6      605.70      572.89    267.70 o 
  10   5   6     1281.12      944.89    326.14 o 
  11   5   6       40.17     -107.95    322.41 o 
 -13   6   6      811.68     1082.71    312.15 o 
 -12   6   6     1398.24     1393.23    134.68 o 
 -11   6   6      382.53      232.70     84.91 o 
 -10   6   6     1839.98     1908.81    139.78 o 
  -9   6   6     7294.68     7029.96    252.00 o 
  -8   6   6       26.06       66.93     53.65 o 
  -7   6   6     7284.47     7260.57    249.50 o 
  -6   6   6     8315.35     8122.28    273.04 o 
  -5   6   6      131.60       61.64     41.99 o 
  -4   6   6    25373.47    24520.41    437.87 o 
  -3   6   6    12150.91    12341.37    275.44 o 
  -2   6   6     8481.19     9057.51    272.23 o 
  -1   6   6    21729.60    21728.35    396.03 o 
   0   6   6       42.74       54.64     36.40 o 
   1   6   6     1372.30     1358.70     94.34 o 
   2   6   6    24809.50    23681.91    607.26 o 
   3   6   6     5746.67     5892.70    220.01 o 
   4   6   6     2248.63     2280.88    167.35 o 
   5   6   6     6929.22     7260.76    423.71 o 
   6   6   6     3117.12     3238.38    365.14 o 
   7   6   6     1040.61      640.36    221.53 o 
   8   6   6     2803.68     2728.51    402.55 o 
   9   6   6      559.46      630.10    303.32 o 
  10   6   6       21.95      151.22    281.51 o 
 -13   7   6       41.43      426.04    284.08 o 
 -12   7   6      425.35      330.83    117.99 o 
 -11   7   6     1216.34     1196.06    172.18 o 
 -10   7   6      324.10      182.49     76.00 o 
  -9   7   6     3837.90     3625.48    184.26 o 
  -8   7   6     6685.94     6873.43    244.26 o 
  -7   7   6       75.08        3.60     51.94 o 
  -6   7   6     1539.35     1707.91    120.06 o 
  -5   7   6     7712.64     7242.22    248.59 o 
  -4   7   6     3325.51     3204.46    112.36 o 
  -3   7   6     3226.06     3384.60    127.21 o 
  -2   7   6     1321.90      989.34     81.25 o 
  -1   7   6      499.09      450.57     53.66 o 
   0   7   6    10852.70    10975.98    253.73 o 
   1   7   6    22598.11    22489.23    421.47 o 
   2   7   6     3715.65     4024.45    251.31 o 
   3   7   6     5410.78     5671.41    283.11 o 
   4   7   6     3406.33     3111.92    238.29 o 
   5   7   6      925.03      894.68    123.15 o 
   6   7   6     2137.44     1815.74    194.56 o 
   7   7   6     5893.27     6081.81    735.50 o 
   8   7   6      172.70       29.96    331.82 o 
   9   7   6     1526.77     1163.20    314.61 o 
  10   7   6     1270.79     1360.65    284.95 o 
 -13   8   6      850.76      799.99    317.03 o 
 -12   8   6      790.49      970.67    150.26 o 
 -11   8   6       86.95      142.94     84.12 o 
 -10   8   6      906.86      780.47    103.62 o 
  -9   8   6     2995.49     3048.90    223.69 o 
  -8   8   6     3022.40     2733.02    158.37 o 
  -7   8   6     3956.35     4109.94    187.79 o 
  -6   8   6     6357.55     6819.31    363.52 o 
  -5   8   6       21.17        3.36     54.60 o 
  -4   8   6     4941.95     4445.37    194.77 o 
  -3   8   6    13892.80    13819.51    299.48 o 
  -2   8   6       12.31       17.86     36.75 o 
  -1   8   6    11724.09    11355.71    244.11 o 
   0   8   6     4915.99     4824.43    197.26 o 
   1   8   6      623.22      502.68     60.79 o 
   2   8   6     9250.95     9893.96    287.81 o 
   3   8   6     3709.11     3744.58    187.90 o 
   4   8   6      331.58      305.15     94.90 o 
   5   8   6     3507.16     3507.48    257.50 o 
   6   8   6      900.44      997.99    157.44 o 
   7   8   6     1387.85     1105.51    240.74 o 
   8   8   6     3081.49     2940.97    404.29 o 
   9   8   6      715.05      744.06    381.37 o 
  10   8   6       84.50       21.66    214.11 o 
 -13   9   6      134.20      178.59    241.64 o 
 -12   9   6      983.23      823.58    219.96 o 
 -11   9   6     1782.57     1932.91    168.51 o 
 -10   9   6      645.78      737.08    106.71 o 
  -9   9   6     1061.58     1004.17    110.45 o 
  -8   9   6     9953.19    10124.97    311.04 o 
  -7   9   6       43.18       83.49     64.86 o 
  -6   9   6     1943.32     1790.56    219.41 o 
  -5   9   6    30218.55    29310.48    705.97 o 
  -4   9   6     3419.29     3053.75    168.32 o 
  -3   9   6    23888.85    23449.72    459.12 o 
  -2   9   6     9019.01     8699.37    273.26 o 
  -1   9   6       22.66      -26.26     43.31 o 
   0   9   6     3588.06     3599.54    137.20 o 
   1   9   6     8324.34     8243.25    229.50 o 
   2   9   6     3653.03     4117.55    190.42 o 
   3   9   6     6057.67     5785.95    232.85 o 
   4   9   6     5666.76     6269.94    307.47 o 
   5   9   6     1389.00     1445.16    156.04 o 
   6   9   6      775.49      736.23    144.34 o 
   7   9   6     8113.81     8332.35    418.31 o 
   8   9   6       43.31      -31.58    106.26 o 
   9   9   6      893.30      845.99    220.95 o 
  10   9   6      956.76     1104.33    268.49 o 
 -13  10   6      431.83      371.30    358.13 o 
 -12  10   6      565.80      522.29    202.67 o 
 -11  10   6        1.93       -7.07     77.37 o 
 -10  10   6     1964.54     1962.14    200.45 o 
  -9  10   6     1052.64     1037.28    119.23 o 
  -8  10   6      354.47      254.71     80.57 o 
  -7  10   6     2276.44     2167.66    158.59 o 
  -6  10   6     5377.64     5496.47    236.36 o 
  -5  10   6        1.63      -30.77     51.43 o 
  -4  10   6    16430.66    15408.44    427.70 o 
  -3  10   6     3752.85     3827.14    184.59 o 
  -2  10   6     5183.65     5579.16    188.54 o 
  -1  10   6     8775.11     8612.64    230.18 o 
   0  10   6     5374.63     4958.15    209.75 o 
   1  10   6     2719.51     2859.91    154.09 o 
   2  10   6     4146.29     4340.31    196.68 o 
   3  10   6     2000.08     2085.92    175.44 o 
   4  10   6       54.31       17.92     69.77 o 
   5  10   6      673.18      555.10    131.18 o 
   6  10   6      305.86      234.25    225.95 o 
   7  10   6     2116.80     2241.30    234.51 o 
   8  10   6      920.36      873.04    190.95 o 
   9  10   6      358.43      121.18    187.12 o 
  10  10   6        3.84      109.10    243.96 o 
 -13  11   6      261.40      411.70    279.35 o 
 -12  11   6     1110.96      742.65    220.72 o 
 -11  11   6     2186.29     2338.44    176.22 o 
 -10  11   6      987.44     1038.32    171.10 o 
  -9  11   6     3420.58     3597.02    209.44 o 
  -8  11   6    11006.76    10950.73    361.14 o 
  -7  11   6      966.36      906.18    109.86 o 
  -6  11   6     3312.46     3151.16    222.20 o 
  -5  11   6    14482.06    14819.67    525.22 o 
  -4  11   6     2643.16     2544.48    163.12 o 
  -3  11   6    11739.79    11690.72    310.96 o 
  -2  11   6    20930.65    20958.75    503.71 o 
  -1  11   6     2020.66     2284.21    152.30 o 
   0  11   6     2790.78     2433.55    139.98 o 
   1  11   6    24499.49    25070.36    714.90 o 
   2  11   6     1560.97     1547.04    133.62 o 
   3  11   6     7556.63     7789.52    272.22 o 
   4  11   6     8456.20     8587.63    515.82 o 
   5  11   6     1281.81     1181.24    141.29 o 
   6  11   6     5396.10     5839.18    339.71 o 
   7  11   6     6856.01     6727.01    678.72 o 
   8  11   6      130.03      138.26    107.20 o 
   9  11   6     1295.38     1397.20    270.37 o 
  10  11   6     1719.09     2206.83    414.84 o 
 -13  12   6      155.81      197.40    256.21 o 
 -12  12   6      117.37       29.35    174.03 o 
 -11  12   6      117.99      169.44     93.27 o 
 -10  12   6     1069.07     1162.04    130.53 o 
  -9  12   6       31.05        0.76     68.07 o 
  -8  12   6       38.57       41.89     72.49 o 
  -7  12   6      299.91      315.71     88.06 o 
  -6  12   6      978.89      815.87    107.03 o 
  -5  12   6      763.63     1006.04    132.99 o 
  -4  12   6     2102.25     2204.80    262.62 o 
  -3  12   6      706.25      687.30     93.94 o 
  -2  12   6        5.24      -25.67     39.77 o 
  -1  12   6     4743.93     4754.08    159.23 o 
   0  12   6     6999.22     7567.34    243.21 o 
   1  12   6     2027.28     2360.48    170.41 o 
   2  12   6     3554.38     3958.70    237.38 o 
   3  12   6     2373.10     2030.88    151.95 o 
   4  12   6        0.92       33.52     78.69 o 
   5  12   6     1139.27     1035.91    139.64 o 
   6  12   6        7.22      -11.32     91.83 o 
   7  12   6      445.22      328.32    132.68 o 
   8  12   6      751.36      560.31    147.58 o 
   9  12   6      454.70      253.65    285.02 o 
  10  12   6        0.79      101.90    242.13 o 
 -13  13   6      266.69      219.70    262.28 o 
 -12  13   6      906.53     1035.63    271.44 o 
 -11  13   6     4394.59     4668.08    243.85 o 
 -10  13   6      988.12     1124.18    216.32 o 
  -9  13   6     4821.46     4618.04    495.92 o 
  -8  13   6     3822.65     4318.85    390.77 o 
  -7  13   6     2282.92     2217.86    172.01 o 
  -6  13   6     4066.79     3982.43    218.89 o 
  -5  13   6    14176.73    14803.58    436.43 o 
  -4  13   6      135.03      118.70     65.92 o 
  -3  13   6     9007.62     9103.67    309.67 o 
  -2  13   6    20214.27    19606.28    385.96 o 
  -1  13   6     3170.16     3161.61    133.78 o 
   0  13   6     2242.49     2153.93    188.60 o 
   1  13   6    16623.22    16367.24    475.44 o 
   2  13   6      767.46      798.15    103.54 o 
   3  13   6    10001.71    10291.48    322.70 o 
   4  13   6     8074.61     8050.04    299.70 o 
   5  13   6      379.19      330.49    105.78 o 
   6  13   6     6245.01     6767.48    375.18 o 
   7  13   6     3916.29     3690.51    269.97 o 
   8  13   6       19.97        5.18    106.11 o 
   9  13   6     1088.19     1629.18    685.01 o 
  10  13   6     1610.74     1359.83    349.03 o 
 -12  14   6       17.00     -185.39    185.39 o 
 -11  14   6       56.17      -31.62    164.14 o 
 -10  14   6      278.47      311.17    113.32 o 
  -9  14   6     1690.01     1594.61    208.91 o 
  -8  14   6      204.63      201.77     93.79 o 
  -7  14   6        3.07       61.11     77.83 o 
  -6  14   6      524.45      651.97    107.91 o 
  -5  14   6     1292.18     1119.86    177.61 o 
  -4  14   6     1310.46     1524.40    153.23 o 
  -3  14   6     2413.87     2710.44    181.27 o 
  -2  14   6      443.76      447.50     70.84 o 
  -1  14   6        5.01       29.85     46.46 o 
   0  14   6      103.50      104.74     57.62 o 
   1  14   6      410.75      248.42     74.18 o 
   2  14   6     1848.35     1773.89    144.17 o 
   3  14   6       30.02       84.88     77.54 o 
   4  14   6       60.19      -24.57     73.30 o 
   5  14   6        1.96      111.92     94.55 o 
   6  14   6        0.93       21.17     83.83 o 
   7  14   6       24.93       91.05    109.43 o 
   8  14   6      535.54      337.16    149.95 o 
   9  14   6       23.88     -158.11    194.36 o 
  10  14   6       10.80      -64.32    222.54 o 
 -12  15   6      825.74      454.24    267.22 o 
 -11  15   6     2945.41     2583.97    392.97 o 
 -10  15   6     1384.25     1249.98    150.92 o 
  -9  15   6     2277.41     2557.07    199.50 o 
  -8  15   6     6978.44     7001.77    312.51 o 
  -7  15   6      421.32      275.46     96.99 o 
  -6  15   6     2342.15     2563.72    271.67 o 
  -5  15   6    13334.92    13245.29    417.60 o 
  -4  15   6     4589.29     4256.85    228.96 o 
  -3  15   6     8210.33     7928.75    509.53 o 
  -2  15   6    19433.54    19696.74    483.22 o 
  -1  15   6     6056.98     6215.15    175.07 o 
   0  15   6     3994.25     4519.23    265.31 o 
   1  15   6    15179.08    15879.06    420.57 o 
   2  15   6     1100.68     1005.06    152.47 o 
   3  15   6     8499.56     7939.85    306.98 o 
   4  15   6    15438.21    16008.19    484.50 o 
   5  15   6      324.14      204.17     92.53 o 
   6  15   6     6219.87     6905.54    311.70 o 
   7  15   6     3550.62     3827.86    249.55 o 
   8  15   6       51.43      249.51    222.24 o 
   9  15   6     1637.78     1456.19    338.27 o 
 -12  16   6       31.63      -25.04    245.52 o 
 -11  16   6        0.38      -33.42    203.73 o 
 -10  16   6      316.41      170.61    110.54 o 
  -9  16   6      289.82      207.80     99.20 o 
  -8  16   6      118.88      209.45     96.05 o 
  -7  16   6       61.82      164.00     84.91 o 
  -6  16   6      423.11      419.30    123.00 o 
  -5  16   6       77.95       15.03     77.45 o 
  -4  16   6      100.94       90.03     79.18 o 
  -3  16   6       14.23      -39.11     62.23 o 
  -2  16   6        8.78       15.48     72.02 o 
  -1  16   6     1135.26     1086.43     86.90 o 
   0  16   6     1908.76     1764.27    108.46 o 
   1  16   6      244.23      180.19     65.81 o 
   2  16   6        1.35       19.84     57.02 o 
   3  16   6     2229.30     2129.03    148.34 o 
   4  16   6      381.97      309.89     79.78 o 
   5  16   6      201.20      147.10     80.59 o 
   6  16   6        0.19       95.56     83.73 o 
   7  16   6       14.37       47.37     86.60 o 
   8  16   6        3.38       -1.47    194.09 o 
   9  16   6       50.79       -7.97    215.91 o 
 -12  17   6      589.92      313.68    274.65 o 
 -11  17   6     3015.44     3055.89    406.01 o 
 -10  17   6      420.55       97.50    113.68 o 
  -9  17   6     2503.95     2573.22    212.09 o 
  -8  17   6     8780.76     9129.74    370.86 o 
  -7  17   6      203.70      345.64    104.89 o 
  -6  17   6     5209.01     5299.76    272.00 o 
  -5  17   6     7982.91     7450.03    342.28 o 
  -4  17   6      918.04     1104.32    157.69 o 
  -3  17   6     2859.81     2619.22    228.05 o 
  -2  17   6    11560.59    12169.27    352.88 o 
  -1  17   6     1289.43     1148.78    112.68 o 
   0  17   6    11827.12    12008.44    367.00 o 
   1  17   6    14942.00    15092.83    497.45 o 
   2  17   6      721.46      768.55    105.57 o 
   3  17   6    10279.56    10225.75    286.60 o 
   4  17   6    10497.16    10604.16    328.05 o 
   5  17   6       16.19       58.72     79.93 o 
   6  17   6     1695.55     1506.73    146.49 o 
   7  17   6     3893.56     4188.04    393.26 o 
   8  17   6      279.11      279.36    384.39 o 
   9  17   6     1395.10     1320.45    459.17 o 
 -12  18   6      125.00      611.01    386.78 o 
 -11  18   6      132.31      -13.96    216.31 o 
 -10  18   6       35.04       43.57    114.09 o 
  -9  18   6       18.80      -11.99    101.24 o 
  -8  18   6      135.08       62.79     98.44 o 
  -7  18   6      735.36      592.70    120.09 o 
  -6  18   6     1994.07     2159.19    197.28 o 
  -5  18   6      479.13      586.42    136.53 o 
  -4  18   6      523.80      477.77    113.12 o 
  -3  18   6      505.43      333.08     91.97 o 
  -2  18   6      391.83      349.56     95.39 o 
  -1  18   6     1117.93     1027.99    146.28 o 
   0  18   6      184.81      118.05     66.56 o 
   1  18   6       70.60      -44.46     61.91 o 
   2  18   6       19.61      -17.87     62.68 o 
   3  18   6      417.30      365.32     86.70 o 
   4  18   6       42.81      -65.46     71.93 o 
   5  18   6      244.51      227.23     94.09 o 
   6  18   6       42.99       87.52     91.33 o 
   7  18   6       24.30       61.34    101.87 o 
   8  18   6       76.93      -45.13    198.36 o 
   9  18   6       48.91       13.66    229.30 o 
 -12  19   6      392.10      400.93    340.81 o 
 -11  19   6     2538.93     3089.37    625.26 o 
 -10  19   6      366.27      278.59    216.72 o 
  -9  19   6     1601.63     1394.09    172.49 o 
  -8  19   6     5469.25     6127.17    351.81 o 
  -7  19   6      690.17      581.81    167.89 o 
  -6  19   6     3452.78     3926.98    300.07 o 
  -5  19   6     9833.29    10273.13    492.88 o 
  -4  19   6     2390.71     2377.37    195.42 o 
  -3  19   6     5976.83     5448.20    244.48 o 
  -2  19   6    11749.26    11850.17    402.06 o 
  -1  19   6     2391.19     2532.77    276.22 o 
   0  19   6     3753.91     3883.27    240.45 o 
   1  19   6     6940.51     7364.27    257.59 o 
   2  19   6      165.24      122.39     80.18 o 
   3  19   6     3956.25     3947.28    207.66 o 
   4  19   6     8289.63     8574.72    369.74 o 
   5  19   6      709.87      825.24    119.92 o 
   6  19   6     1720.68     2123.99    244.35 o 
   7  19   6     2753.99     2707.38    221.80 o 
   8  19   6      249.14      235.69    311.95 o 
   9  19   6      845.41      379.12    361.15 o 
 -11  20   6       31.76       65.00    314.81 o 
 -10  20   6      293.47      468.10    183.46 o 
  -9  20   6      182.63      284.89    123.22 o 
  -8  20   6       24.82       25.93    116.80 o 
  -7  20   6     1075.62     1042.00    152.06 o 
  -6  20   6     1049.81      862.58    136.46 o 
  -5  20   6       48.05       28.28     90.50 o 
  -4  20   6        9.66       22.38     91.74 o 
  -3  20   6      573.33      375.48     87.25 o 
  -2  20   6       20.00      -34.66     91.90 o 
  -1  20   6     3118.13     3540.07    263.89 o 
   0  20   6      553.06      477.77    164.66 o 
   1  20   6        0.74       49.72     68.88 o 
   2  20   6     1822.49     1980.73    150.03 o 
   3  20   6      482.94      329.34     95.58 o 
   4  20   6      271.56      271.98    101.08 o 
   5  20   6      588.76      486.96    112.38 o 
   6  20   6      452.19      422.40    124.02 o 
   7  20   6        2.40      -72.18    142.87 o 
   8  20   6      403.36      293.95    322.98 o 
 -11  21   6     1923.26     1062.90    441.07 o 
 -10  21   6      297.45      175.53    163.47 o 
  -9  21   6     1090.54     1007.21    165.23 o 
  -8  21   6     3200.85     3601.63    392.65 o 
  -7  21   6     1320.50     1414.96    221.84 o 
  -6  21   6     3860.14     3786.48    233.69 o 
  -5  21   6     4002.60     4091.91    240.29 o 
  -4  21   6       49.49       25.18     86.04 o 
  -3  21   6     1003.37      890.65    153.59 o 
  -2  21   6     7442.94     8271.60    471.53 o 
  -1  21   6     1525.55     1629.87    196.39 o 
   0  21   6     9054.12     8654.82    555.80 o 
   1  21   6     9686.13     9346.70    340.86 o 
   2  21   6      359.94      262.66     92.64 o 
   3  21   6     1320.50     1513.74    145.31 o 
   4  21   6     4998.04     5203.30    399.85 o 
   5  21   6       39.53      100.30     96.46 o 
   6  21   6     3025.51     2998.93    229.35 o 
   7  21   6     1716.41     1831.02    267.40 o 
   8  21   6      107.06      -20.99    163.89 o 
 -11  22   6       24.63      452.93    364.73 o 
 -10  22   6      727.19      632.58    204.07 o 
  -9  22   6      514.61      730.00    159.90 o 
  -8  22   6        7.12      126.51    106.74 o 
  -7  22   6      855.20      694.55    147.64 o 
  -6  22   6     3027.50     3252.52    295.34 o 
  -5  22   6       32.87      -81.62     87.59 o 
  -4  22   6     3296.15     3539.61    204.99 o 
  -3  22   6     1447.71     1511.13    193.40 o 
  -2  22   6      872.19      834.08    159.60 o 
  -1  22   6     8336.30     8255.09    404.86 o 
   0  22   6     4314.67     4064.59    404.16 o 
   1  22   6      435.23      327.62    239.32 o 
   2  22   6     1689.39     1572.75    186.70 o 
   3  22   6      762.02      657.48    113.96 o 
   4  22   6       77.40      175.68     96.84 o 
   5  22   6     2203.50     2627.91    217.17 o 
   6  22   6      988.42     1013.04    171.97 o 
   7  22   6        0.69      -63.34    158.07 o 
   8  22   6      532.00      104.05    182.40 o 
 -10  23   6       76.33        2.91    248.25 o 
  -9  23   6      664.98      554.56    202.81 o 
  -8  23   6     1918.89     1995.27    196.57 o 
  -7  23   6      632.45      467.97    131.55 o 
  -6  23   6     1034.72     1261.86    226.99 o 
  -5  23   6     2661.93     2274.08    194.22 o 
  -4  23   6      143.15      236.01     90.18 o 
  -3  23   6     2425.13     2282.42    242.73 o 
  -2  23   6     5452.35     5706.60    356.51 o 
  -1  23   6        2.64      198.76    164.47 o 
   0  23   6     1923.34     2058.44    297.94 o 
   1  23   6     3811.49     4284.70    530.98 o 
   2  23   6      442.59      346.98    110.72 o 
   3  23   6      601.57      589.09    117.54 o 
   4  23   6     1098.69      871.83    140.57 o 
   5  23   6       92.72      -56.90    106.17 o 
   6  23   6      879.33      805.27    160.02 o 
   7  23   6     1282.52     1025.06    320.47 o 
   8  23   6       68.50      -96.39    176.95 o 
 -10  24   6     1237.36     1475.06    463.74 o 
  -9  24   6      744.93      534.31    260.08 o 
  -8  24   6       11.43      131.59    118.35 o 
  -7  24   6     1440.76     1359.48    213.24 o 
  -6  24   6     2272.80     1964.00    215.85 o 
  -5  24   6      435.46      695.54    127.42 o 
  -4  24   6     3572.92     3936.64    336.73 o 
  -3  24   6     3505.28     3529.86    302.10 o 
  -2  24   6        1.69      -35.59    129.88 o 
  -1  24   6     2327.52     2661.26    344.84 o 
   0  24   6     2934.12     3125.93    362.27 o 
   1  24   6      111.33      -58.73    142.68 o 
   2  24   6     3381.24     3051.30    291.39 o 
   3  24   6     1673.32     1723.47    161.77 o 
   4  24   6       25.43       34.99    108.87 o 
   5  24   6     1126.02     1115.37    163.28 o 
   6  24   6      554.09      623.08    177.37 o 
   7  24   6       13.54       26.95    190.56 o 
 -10  25   6       19.02       46.90    246.17 o 
  -9  25   6      403.57      293.27    263.33 o 
  -8  25   6     2409.10     2582.48    225.04 o 
  -7  25   6     1078.33      994.01    191.67 o 
  -6  25   6      470.01      399.98    125.18 o 
  -5  25   6     1270.37     1308.43    236.02 o 
  -4  25   6        1.41      -32.57    117.72 o 
  -3  25   6     2049.77     2362.97    261.92 o 
  -2  25   6     5269.41     5137.32    352.74 o 
  -1  25   6      312.33      746.39    220.87 o 
   0  25   6      658.63      691.30    230.51 o 
   1  25   6     1345.45     1215.51    257.96 o 
   2  25   6      360.18      673.86    226.68 o 
   3  25   6      728.54      609.16    151.79 o 
   4  25   6     1016.00      778.26    146.13 o 
   5  25   6       34.88      -30.80    117.25 o 
   6  25   6      445.88      819.86    337.36 o 
   7  25   6     1209.60      766.67    248.84 o 
  -9  26   6     1261.28     1216.18    251.27 o 
  -8  26   6       35.01     -109.16    141.75 o 
  -7  26   6     2902.99     2815.94    262.16 o 
  -6  26   6     1092.72     1044.86    164.93 o 
  -5  26   6       10.98      149.80    159.61 o 
  -4  26   6     3422.45     3853.80    476.06 o 
  -3  26   6     3402.14     3511.87    340.36 o 
  -2  26   6      859.18      743.09    181.02 o 
  -1  26   6     5583.84     5898.97    508.03 o 
   0  26   6     3443.56     3524.85    407.16 o 
   1  26   6       82.82      281.25    194.54 o 
   2  26   6     2796.47     2363.53    348.10 o 
   3  26   6     1430.88     2027.77    564.05 o 
   4  26   6      222.76       -7.82    131.98 o 
   5  26   6     1829.90     2344.43    262.96 o 
   6  26   6      802.44      944.62    250.79 o 
   7  26   6       34.59        1.55    199.73 o 
  -9  27   6      435.44      579.60    354.02 o 
  -8  27   6     1144.28      675.91    222.54 o 
  -7  27   6       78.20       73.68    122.85 o 
  -6  27   6      280.19      177.29    165.53 o 
  -5  27   6     1326.73     1147.68    185.95 o 
  -4  27   6       94.10      134.49    138.98 o 
  -3  27   6     1396.02     1360.08    458.39 o 
  -2  27   6      450.60      349.72    197.33 o 
  -1  27   6        1.24       -7.27    174.08 o 
   0  27   6     1365.52     1340.94    280.94 o 
   1  27   6     1082.18      609.18    229.07 o 
   2  27   6       38.47      -26.83    281.32 o 
   3  27   6      473.41      266.35    312.11 o 
   4  27   6      442.05      499.65    187.03 o 
   5  27   6       19.16      -13.70    148.89 o 
   6  27   6      177.22      391.90    200.80 o 
  -9  28   6     1127.24      471.13    367.96 o 
  -8  28   6       25.99       13.41    188.86 o 
  -7  28   6     2005.19     2099.27    224.88 o 
  -6  28   6     1561.00     1500.11    249.69 o 
  -5  28   6       77.89      196.74    158.92 o 
  -4  28   6     6472.08     6654.13    585.38 o 
  -3  28   6     2654.90     3071.45    328.99 o 
  -2  28   6      366.89      477.02    491.51 o 
  -1  28   6     2610.33     3323.70    413.28 o 
   0  28   6     1699.61     2160.15    334.76 o 
   1  28   6      616.95      208.43    195.52 o 
   2  28   6     5980.73     8372.76    931.23 o 
   3  28   6     2172.80     2457.66    529.16 o 
   4  28   6      257.19      102.85    201.82 o 
   5  28   6     1587.39     1832.76    516.21 o 
   6  28   6     1459.07     1771.57    587.25 o 
  -8  29   6       24.09       19.06    175.63 o 
  -7  29   6       15.36      -27.29    211.37 o 
  -6  29   6       33.40     -206.77    216.02 o 
  -5  29   6      415.29      460.13    169.77 o 
  -4  29   6      181.72      -43.15    145.90 o 
  -3  29   6      202.24      219.20    176.26 o 
  -2  29   6       65.57       50.11    187.75 o 
  -1  29   6       13.22       84.32    192.16 o 
   0  29   6      281.21      146.44    217.37 o 
   1  29   6      186.72      -61.57    278.93 o 
   2  29   6        0.19      -60.42    281.53 o 
   3  29   6      229.95     -231.30    233.38 o 
   4  29   6       81.33      110.14    265.93 o 
   5  29   6        0.27       82.89    313.25 o 
  -8  30   6      158.14       83.70    281.58 o 
  -7  30   6     2405.15     2566.84    792.60 o 
  -6  30   6     1020.31      427.00    360.99 o 
  -5  30   6      230.50      220.53    206.78 o 
  -4  30   6     2932.87     3402.39    339.18 o 
  -3  30   6     2061.64     2153.83    700.80 o 
  -2  30   6        1.40       51.59    194.57 o 
  -1  30   6     2791.33     2744.04    387.84 o 
   0  30   6     1039.41      937.77    273.40 o 
   1  30   6      235.62     -187.31    271.76 o 
   2  30   6     3281.82     3470.02    633.37 o 
   3  30   6     1768.74     1755.45    513.56 o 
   4  30   6      105.26      367.23    347.05 o 
   5  30   6     1996.67     1209.64    449.60 o 
  -7  31   6       16.19      108.12    265.25 o 
  -6  31   6        5.69     -179.92    230.01 o 
  -5  31   6        3.75       51.31    181.19 o 
  -4  31   6        0.89      -67.55    159.99 o 
  -3  31   6       84.78      -62.60    189.77 o 
  -2  31   6       34.56      163.34    253.76 o 
  -1  31   6        1.76     -128.40    199.45 o 
   0  31   6        1.46      273.11    363.69 o 
   1  31   6        4.20      239.20    310.34 o 
   2  31   6        2.83     -291.41    292.04 o 
   3  31   6      124.05      -26.10    327.61 o 
   4  31   6       95.98      111.80    328.54 o 
  -6  32   6     1484.43     1561.12    413.77 o 
  -5  32   6       56.98      194.24    196.33 o 
  -4  32   6     2746.84     2559.64    324.33 o 
  -3  32   6     2275.14     2657.88    456.88 o 
  -2  32   6       19.71       69.41    227.00 o 
  -1  32   6     2732.79     3001.75    419.80 o 
   0  32   6     1609.53     1354.83    490.68 o 
   1  32   6       26.21      -22.46    281.32 o 
   2  32   6     2986.54     3072.63    637.32 o 
   3  32   6     1138.12      157.87    320.95 o 
   4  32   6      250.05      245.24    352.98 o 
  -6  33   6        1.58      -85.27    246.89 o 
  -5  33   6       20.96       46.20    187.77 o 
  -4  33   6       30.57      131.02    187.83 o 
  -3  33   6        3.72      -34.19    222.58 o 
  -2  33   6        2.68        4.18    231.16 o 
  -1  33   6       53.30      675.91    408.93 o 
   0  33   6       15.91      112.84    366.50 o 
   1  33   6        2.28      273.63    341.44 o 
   2  33   6       50.23      217.88    347.78 o 
   3  33   6        5.53       38.48    343.83 o 
  -5  34   6      215.08      101.36    199.22 o 
  -4  34   6     1601.85     2117.73    365.41 o 
  -3  34   6     1103.74      945.64    358.55 o 
  -2  34   6      137.61     -160.48    378.51 o 
  -1  34   6     2038.49     1817.64    546.43 o 
   0  34   6     1051.64     1996.94    562.44 o 
   1  34   6       71.93     -157.35    354.75 o 
   2  34   6     1280.75     1783.11    556.62 o 
  -3  35   6       41.57      -93.90    252.12 o 
  -2  35   6       85.37      462.91    376.69 o 
  -1  35   6       35.13      110.87    362.03 o 
   0  35   6       71.57       53.98    382.10 o 
   1  35   6      274.74      355.69    405.50 o 
 -13   1   7     2742.34     2642.56    976.06 o 
 -12   1   7      585.42      432.98    105.00 o 
 -11   1   7     2172.58     2024.69    173.68 o 
 -10   1   7     5567.33     5778.55    254.19 o 
  -9   1   7      698.08      598.01    104.53 o 
  -8   1   7     4375.70     4478.53    199.36 o 
  -7   1   7     2880.26     3171.18    158.16 o 
  -6   1   7      315.28      219.40     87.39 o 
  -5   1   7    14245.45    13988.80    314.14 o 
  -4   1   7    11602.75    10378.63    249.13 o 
  -3   1   7     5541.66     5345.89    160.32 o 
  -2   1   7     8220.00     7778.44    213.24 o 
  -1   1   7    30624.36    31118.93    577.80 o 
   0   1   7     1736.50     1714.18     86.31 o 
   1   1   7    16629.29    16581.45    316.77 o 
   2   1   7    31662.73    32752.04    721.09 o 
   3   1   7     3236.32     3178.53    314.69 o 
   4   1   7     8954.60     8709.43    542.90 o 
   5   1   7    10557.16    11458.54    662.34 o 
   6   1   7      174.51      157.76    149.00 o 
   7   1   7     5475.09     6456.42    571.93 o 
   8   1   7     6197.20     5737.61   1335.23 o 
   9   1   7        0.68      195.87    248.12 o 
  10   1   7     2373.24     1967.50    424.16 o 
 -13   2   7        0.07      -43.71    246.57 o 
 -12   2   7      427.55      293.66    127.45 o 
 -11   2   7      280.19      260.17    120.71 o 
 -10   2   7      154.89      163.55     83.67 o 
  -9   2   7       29.04       82.49     65.19 o 
  -8   2   7     1218.42     1346.08    179.10 o 
  -7   2   7      208.41      211.58     55.41 o 
  -6   2   7      138.78       69.09     47.53 o 
  -5   2   7        1.99      -14.87     41.84 o 
  -4   2   7      303.38      387.46     87.91 o 
  -3   2   7      450.85      433.14     72.19 o 
  -2   2   7     2423.75     2470.90    136.39 o 
  -1   2   7     1124.48     1273.91     79.34 o 
   0   2   7        5.06        1.63     35.24 o 
   1   2   7      273.72      306.66     59.27 o 
   2   2   7       64.77       62.39     62.35 o 
   3   2   7     2069.59     2547.72    231.65 o 
   4   2   7     1169.22     1092.15    209.69 o 
   5   2   7      563.04      405.10    181.30 o 
   6   2   7      443.26      412.30    183.23 o 
   7   2   7      349.37      366.32    196.40 o 
   8   2   7        1.04       60.57    225.48 o 
   9   2   7      830.14      394.41    263.38 o 
  10   2   7        1.18       59.95    295.81 o 
 -13   3   7     1988.47     1570.10    368.39 o 
 -12   3   7      330.46      273.79     98.09 o 
 -11   3   7     2176.71     2160.96    248.38 o 
 -10   3   7     7391.49     8027.39    311.01 o 
  -9   3   7        6.00       19.02     60.30 o 
  -8   3   7     5368.77     5531.35    213.77 o 
  -7   3   7     9377.57     9290.91    249.91 o 
  -6   3   7     1155.48     1240.83     90.83 o 
  -5   3   7     7691.28     7408.70    203.33 o 
  -4   3   7    22377.32    21021.29    426.24 o 
  -3   3   7     3369.42     3179.77    128.19 o 
  -2   3   7    13435.08    12225.48    276.53 o 
  -1   3   7    34263.90    34574.63    591.29 o 
   0   3   7      330.07      293.32     48.48 o 
   1   3   7    14166.04    13698.72    292.73 o 
   2   3   7    30838.07    31672.34    773.81 o 
   3   3   7      492.83      441.40     91.64 o 
   4   3   7    11301.84    11206.97    582.22 o 
   5   3   7    10585.20    10040.40    618.66 o 
   6   3   7      559.25      377.76    194.49 o 
   7   3   7     7384.38     7301.82    691.92 o 
   8   3   7     5653.44     6875.43    609.94 o 
   9   3   7       27.84      -15.09    219.32 o 
  10   3   7     1509.23     2352.52    453.81 o 
 -13   4   7        9.58      213.44    242.48 o 
 -12   4   7      157.33      173.13     96.49 o 
 -11   4   7      659.79      658.33    169.49 o 
 -10   4   7       13.97       88.06     72.18 o 
  -9   4   7      791.54      686.34    106.37 o 
  -8   4   7     4437.58     4365.92    218.84 o 
  -7   4   7     2011.06     2356.84    142.85 o 
  -6   4   7      963.31     1110.20    121.27 o 
  -5   4   7      142.18      124.47     44.68 o 
  -4   4   7        9.39       33.77     40.03 o 
  -3   4   7    16840.69    16732.40    355.19 o 
  -2   4   7    15263.80    15603.85    308.96 o 
  -1   4   7     3839.02     4267.40    137.76 o 
   0   4   7     6299.29     6181.28    157.83 o 
   1   4   7     3985.31     3778.77    180.76 o 
   2   4   7     1640.03     1789.85    146.91 o 
   3   4   7      168.55      166.93     79.54 o 
   4   4   7     1385.77      845.61    190.36 o 
   5   4   7      804.49      763.33    201.47 o 
   6   4   7     3908.06     3775.52    417.51 o 
   7   4   7       66.82     -116.13    261.15 o 
   8   4   7        6.71     -115.65    277.27 o 
   9   4   7     1375.84     1208.96    330.68 o 
  10   4   7       60.21       65.86    255.63 o 
 -13   5   7      933.07      856.63    312.67 o 
 -12   5   7       36.94      110.38     93.76 o 
 -11   5   7     1051.00     1378.42    152.51 o 
 -10   5   7     4142.19     4431.50    210.99 o 
  -9   5   7      227.14       38.95     63.62 o 
  -8   5   7     4836.55     4875.56    207.15 o 
  -7   5   7     7212.86     7272.19    248.29 o 
  -6   5   7     1163.80     1047.00    113.18 o 
  -5   5   7     5617.60     5488.05    174.02 o 
  -4   5   7    17158.79    16845.19    360.39 o 
  -3   5   7       12.45        4.99     62.60 o 
  -2   5   7     1257.01     1121.96     75.50 o 
  -1   5   7     6952.22     6835.28    176.29 o 
   0   5   7     3735.59     3801.08    130.04 o 
   1   5   7     7330.72     7271.28    241.31 o 
   2   5   7    20313.00    21913.73    582.21 o 
   3   5   7        9.87       34.38     75.17 o 
   4   5   7     9905.01     9032.75    555.67 o 
   5   5   7     7551.18     7151.26    535.73 o 
   6   5   7     1294.80     1300.46    260.47 o 
   7   5   7     2903.23     2758.38    437.02 o 
   8   5   7     3736.17     3278.87    435.00 o 
   9   5   7       24.77      125.97    247.71 o 
  10   5   7      547.51      655.53    328.55 o 
 -13   6   7       61.23      234.91    247.64 o 
 -12   6   7      895.59      815.01    171.46 o 
 -11   6   7      562.83      643.07    119.34 o 
 -10   6   7       68.72       43.36     74.70 o 
  -9   6   7     2583.01     2658.53    164.53 o 
  -8   6   7     3018.91     2769.52    160.18 o 
  -7   6   7      153.99       88.57     65.88 o 
  -6   6   7     4362.31     4600.38    209.84 o 
  -5   6   7     2316.47     2300.29    115.45 o 
  -4   6   7      311.80      214.34     50.73 o 
  -3   6   7     1803.91     1689.29    113.01 o 
  -2   6   7      329.95      194.10     52.63 o 
  -1   6   7     1199.90     1282.32     93.02 o 
   0   6   7     7453.65     7323.65    184.48 o 
   1   6   7      196.31      261.42     79.15 o 
   2   6   7      262.18      285.97     84.67 o 
   3   6   7     4114.84     4397.31    240.28 o 
   4   6   7     2429.69     2113.52    281.88 o 
   5   6   7       76.56      118.84    146.30 o 
   6   6   7     2191.32     1887.96    686.15 o 
   7   6   7      922.13      910.74    250.94 o 
   8   6   7      487.89      638.55    241.72 o 
   9   6   7     1556.31      808.13    492.40 o 
  10   6   7      240.65      675.16    329.21 o 
 -13   7   7     1172.21     1091.88    574.61 o 
 -12   7   7       89.60      119.83    160.48 o 
 -11   7   7      595.65      510.61    102.62 o 
 -10   7   7     2474.23     2329.61    161.73 o 
  -9   7   7     3116.10     2835.59    171.18 o 
  -8   7   7     1929.89     1695.30    217.82 o 
  -7   7   7     5406.77     5282.84    298.45 o 
  -6   7   7     1015.88      944.30     97.45 o 
  -5   7   7     3238.01     3319.78    166.67 o 
  -4   7   7     4735.41     4496.65    184.84 o 
  -3   7   7      233.33      211.77     46.17 o 
  -2   7   7     6903.33     6668.57    175.39 o 
  -1   7   7    14712.15    14318.79    296.08 o 
   0   7   7      112.05      178.47     45.24 o 
   1   7   7    12724.14    11626.23    671.99 o 
   2   7   7    15229.57    16160.33    482.07 o 
   3   7   7      121.22        8.23     75.01 o 
   4   7   7    10938.21    11155.62    586.27 o 
   5   7   7     7246.24     7525.26    903.62 o 
   6   7   7      144.75      335.74    191.34 o 
   7   7   7     7069.04     6586.99    573.92 o 
   8   7   7     2017.34     2595.35    411.66 o 
   9   7   7      106.87     -273.84    273.84 o 
  10   7   7      845.67      721.73    341.42 o 
 -13   8   7        7.41      228.14    251.83 o 
 -12   8   7     1104.28     1478.86    425.81 o 
 -11   8   7     1388.87     1780.88    221.47 o 
 -10   8   7       19.74      -10.95     74.93 o 
  -9   8   7     5161.78     4967.20    313.53 o 
  -8   8   7     7527.90     7612.83    273.75 o 
  -7   8   7      248.24      212.40     71.06 o 
  -6   8   7     5350.71     5208.26    214.88 o 
  -5   8   7    11475.06    11283.24    315.04 o 
  -4   8   7      447.86      486.83     64.17 o 
  -3   8   7    15293.96    15087.43    307.63 o 
  -2   8   7     1487.75     1409.21    118.08 o 
  -1   8   7      397.55      511.41     68.55 o 
   0   8   7    14540.79    14967.17    331.78 o 
   1   8   7     2256.39     2616.89    180.56 o 
   2   8   7      885.69      919.89    134.56 o 
   3   8   7     2997.75     3417.94    190.96 o 
   4   8   7     1778.56     2029.99    156.67 o 
   5   8   7     1961.18     2242.68    418.81 o 
   6   8   7     3986.23     3770.64    418.38 o 
   7   8   7      985.81     1048.83    268.28 o 
   8   8   7      869.76      729.90    267.02 o 
   9   8   7      887.13     1089.10    332.43 o 
  10   8   7      263.68      322.45    232.46 o 
 -13   9   7      649.38      536.73    289.23 o 
 -12   9   7       65.26     -119.34    173.65 o 
 -11   9   7      241.06      226.74     94.49 o 
 -10   9   7      285.46      301.20    126.83 o 
  -9   9   7     1049.47      880.41    111.08 o 
  -8   9   7      220.44      258.63     77.92 o 
  -7   9   7     6856.83     6919.28    254.85 o 
  -6   9   7      981.32      996.48    104.61 o 
  -5   9   7       95.17       92.12     57.36 o 
  -4   9   7     2146.84     2316.14    174.28 o 
  -3   9   7      267.89      223.64     46.78 o 
  -2   9   7    10485.66    10664.37    302.03 o 
  -1   9   7     6115.02     6164.50    189.64 o 
   0   9   7      125.93       81.37     46.79 o 
   1   9   7     6417.37     7314.64    300.83 o 
   2   9   7     5308.76     5767.92    237.75 o 
   3   9   7        3.79       88.21     73.68 o 
   4   9   7     2815.77     2990.85    210.98 o 
   5   9   7     2744.16     2532.25    336.52 o 
   6   9   7      523.13      412.36    130.84 o 
   7   9   7     3947.49     3852.72    487.14 o 
   8   9   7     1428.83     1116.71    293.16 o 
   9   9   7      158.48      -36.21    251.87 o 
  10   9   7      909.28      577.10    249.23 o 
 -13  10   7        8.42       -9.53    200.46 o 
 -12  10   7     1397.37     1596.56    262.75 o 
 -11  10   7      767.84      862.85    127.86 o 
 -10  10   7       43.97       71.75     80.10 o 
  -9  10   7     2311.64     2210.10    193.67 o 
  -8  10   7     8810.60     8849.58    347.61 o 
  -7  10   7      426.14      195.61    139.78 o 
  -6  10   7     6776.63     6235.18    346.97 o 
  -5  10   7     9449.79     9213.23    311.70 o 
  -4  10   7     1072.23     1054.82    140.48 o 
  -3  10   7    16460.14    16498.91    358.60 o 
  -2  10   7     9307.54     9444.37    244.38 o 
  -1  10   7        9.74       24.58     46.73 o 
   0  10   7    15585.65    15645.04    434.27 o 
   1  10   7    10318.99    10830.72    352.68 o 
   2  10   7     2296.17     2464.96    160.83 o 
   3  10   7    13607.42    14169.17    397.16 o 
   4  10   7     3349.11     3527.86    206.11 o 
   5  10   7      481.52      371.99    127.46 o 
   6  10   7     2714.80     3400.03    283.43 o 
   7  10   7      417.66      374.03    144.22 o 
   8  10   7      248.45      -10.23    225.94 o 
   9  10   7      823.38      653.18    263.68 o 
  10  10   7      872.16     1254.97    428.70 o 
 -13  11   7      370.44      758.11    352.12 o 
 -12  11   7        4.64      248.20    177.92 o 
 -11  11   7       17.21      -40.70     75.78 o 
 -10  11   7      501.95      383.23     95.46 o 
  -9  11   7     2002.69     1806.39    153.75 o 
  -8  11   7      109.64       27.00     71.57 o 
  -7  11   7     2537.17     2480.96    181.53 o 
  -6  11   7      274.91      228.12     79.74 o 
  -5  11   7     2875.13     3116.10    190.04 o 
  -4  11   7     6133.26     6219.01    254.09 o 
  -3  11   7      431.70      221.07     65.04 o 
  -2  11   7     2447.02     2567.60    131.72 o 
  -1  11   7     6998.08     7521.36    247.07 o 
   0  11   7       12.97       -3.15     54.55 o 
   1  11   7     2001.26     2086.18    165.57 o 
   2  11   7     2296.19     2161.57    155.28 o 
   3  11   7      169.04      187.37     80.14 o 
   4  11   7     1941.73     2385.58    173.73 o 
   5  11   7     1036.25     1240.26    167.93 o 
   6  11   7      146.50      104.71    119.23 o 
   7  11   7     1190.26      870.30    315.61 o 
   8  11   7      989.46     1116.14    312.69 o 
   9  11   7       39.97      166.78    194.76 o 
  10  11   7      282.62     -240.35    240.35 o 
 -13  12   7        4.95     -247.19    342.62 o 
 -12  12   7     2391.55     2565.98    333.52 o 
 -11  12   7     1623.28     1270.07    144.55 o 
 -10  12   7       28.73       90.16     86.15 o 
  -9  12   7     3895.92     4156.14    221.05 o 
  -8  12   7     4423.51     4005.84    227.53 o 
  -7  12   7     2104.16     1742.11    152.93 o 
  -6  12   7     8756.16     8915.59    327.94 o 
  -5  12   7     5317.60     4957.87    239.52 o 
  -4  12   7      977.71      953.51    118.98 o 
  -3  12   7    28488.20    26118.29    778.21 o 
  -2  12   7    12828.38    12247.66    301.00 o 
  -1  12   7      561.14      651.26     80.12 o 
   0  12   7     8893.14     9473.30    401.61 o 
   1  12   7    10882.22    11880.33    472.09 o 
   2  12   7     1547.61     1745.28    173.88 o 
   3  12   7     7426.17     7214.09    285.58 o 
   4  12   7     5351.63     5373.18    256.50 o 
   5  12   7      235.74      363.73    112.87 o 
   6  12   7     4946.20     4848.49    345.19 o 
   7  12   7      332.48      263.57    225.58 o 
   8  12   7       78.91       50.81    171.69 o 
   9  12   7     2129.96     2527.30    337.80 o 
 -13  13   7       29.19      297.15    283.35 o 
 -12  13   7       58.26      221.64    198.60 o 
 -11  13   7       62.21      -24.49    157.18 o 
 -10  13   7       60.53      107.39     86.27 o 
  -9  13   7       77.06       75.64     88.42 o 
  -8  13   7      137.89      165.23    101.04 o 
  -7  13   7     1614.91     1902.41    163.09 o 
  -6  13   7      659.42      581.38    105.05 o 
  -5  13   7        9.75       17.16     86.87 o 
  -4  13   7      480.67      483.10     93.75 o 
  -3  13   7      182.78       -4.87     65.97 o 
  -2  13   7     2634.30     2533.88    148.58 o 
  -1  13   7     1723.97     1850.12    138.80 o 
   0  13   7        7.29       14.03     61.50 o 
   1  13   7     2666.07     2715.93    281.81 o 
   2  13   7      403.87      416.59    115.14 o 
   3  13   7      784.88      634.28    163.23 o 
   4  13   7      344.54      241.58     91.55 o 
   5  13   7      978.56      976.74    174.92 o 
   6  13   7      110.49      365.44    137.92 o 
   7  13   7      498.77      520.28    161.92 o 
   8  13   7      719.06      449.82    202.66 o 
   9  13   7        0.01       31.23    278.26 o 
 -12  14   7     1909.39     2314.22    327.93 o 
 -11  14   7     2099.86     2092.57    282.49 o 
 -10  14   7       11.35      109.05     88.15 o 
  -9  14   7     5124.95     5279.57    279.84 o 
  -8  14   7     5651.38     5759.54    284.16 o 
  -7  14   7      417.83      333.76    129.93 o 
  -6  14   7    10149.36     9781.05    378.83 o 
  -5  14   7     7473.83     7345.43    361.89 o 
  -4  14   7     3406.42     3821.47    325.99 o 
  -3  14   7    19741.50    19335.47    726.63 o 
  -2  14   7    12262.05    11972.14    742.90 o 
  -1  14   7      455.02      426.81     73.01 o 
   0  14   7     6187.55     6347.67    330.75 o 
   1  14   7     5729.82     6113.22    285.24 o 
   2  14   7     3482.07     3297.14    199.30 o 
   3  14   7    15185.79    15042.06    429.49 o 
   4  14   7     1014.32      928.00    128.89 o 
   5  14   7      593.13      525.80    127.39 o 
   6  14   7     2485.79     2678.86    265.21 o 
   7  14   7      520.73      485.24    146.12 o 
   8  14   7      341.90      404.56    284.04 o 
   9  14   7     2512.22     2202.02    406.00 o 
 -12  15   7       24.06       45.93    202.56 o 
 -11  15   7       15.69      163.89    171.99 o 
 -10  15   7        6.23      -15.44    106.27 o 
  -9  15   7        0.03       54.42     88.53 o 
  -8  15   7      142.17       53.11     87.22 o 
  -7  15   7      435.17      375.85    101.87 o 
  -6  15   7      569.23      550.83    107.09 o 
  -5  15   7      129.82      125.63    101.34 o 
  -4  15   7      584.25      895.60    117.93 o 
  -3  15   7       77.66      152.77     80.18 o 
  -2  15   7       14.76       92.10     78.95 o 
  -1  15   7      230.74      129.16     64.20 o 
   0  15   7        8.88       17.73     63.85 o 
   1  15   7     1596.99     1507.58    140.11 o 
   2  15   7        6.38      -64.98     72.52 o 
   3  15   7     1713.14     1805.24    156.03 o 
   4  15   7      308.93      328.51    165.11 o 
   5  15   7       24.01        3.34     89.22 o 
   6  15   7        0.02       26.92     95.14 o 
   7  15   7       42.06       39.29    125.20 o 
   8  15   7        5.21       91.09    207.42 o 
   9  15   7        3.72       35.22    223.65 o 
 -12  16   7     1481.08     1433.84    672.19 o 
 -11  16   7     2029.77     1615.37    436.34 o 
 -10  16   7      671.19      605.16    131.73 o 
  -9  16   7     3699.93     3843.95    383.62 o 
  -8  16   7     2200.07     2341.11    199.40 o 
  -7  16   7       82.37       -0.31     80.00 o 
  -6  16   7     8234.79     8255.68    338.00 o 
  -5  16   7     4371.09     4447.85    248.74 o 
  -4  16   7       48.34       59.40     78.77 o 
  -3  16   7    12552.62    12815.11    421.10 o 
  -2  16   7     8442.20     8573.96    334.70 o 
  -1  16   7      169.47      133.04    100.51 o 
   0  16   7    11587.27    11638.60    349.91 o 
   1  16   7     3052.63     3231.76    195.24 o 
   2  16   7     2893.81     3057.65    179.36 o 
   3  16   7     8683.19     9115.53    334.10 o 
   4  16   7     5374.44     5603.81    308.42 o 
   5  16   7      775.77      729.83    125.90 o 
   6  16   7     4017.89     4362.53    267.21 o 
   7  16   7     1724.62     2153.38    231.55 o 
   8  16   7      155.10       -7.68    193.03 o 
   9  16   7     1734.96     1219.48    349.36 o 
 -12  17   7        2.20      122.90    209.55 o 
 -11  17   7       25.81      112.46    224.65 o 
 -10  17   7        3.78        7.24    103.27 o 
  -9  17   7      270.21      389.52    117.68 o 
  -8  17   7        0.35       84.37     94.11 o 
  -7  17   7      777.20      794.62    127.62 o 
  -6  17   7      907.14      883.94    132.94 o 
  -5  17   7     1355.46     1233.93    146.64 o 
  -4  17   7      738.80      562.63    115.68 o 
  -3  17   7       53.89       87.34     84.03 o 
  -2  17   7      433.45      553.24    131.72 o 
  -1  17   7      684.33      536.31    244.82 o 
   0  17   7      139.84      100.12     65.20 o 
   1  17   7       17.97      -22.44     63.81 o 
   2  17   7      655.25      614.02     92.01 o 
   3  17   7        3.50      -68.58     69.51 o 
   4  17   7        1.68       77.02     81.72 o 
   5  17   7      443.93      413.91    100.58 o 
   6  17   7        2.25       95.28     91.39 o 
   7  17   7       10.57      -50.98    145.23 o 
   8  17   7       13.11       66.84    205.39 o 
   9  17   7       82.58      153.74    270.48 o 
 -12  18   7     1644.56     1107.80    817.71 o 
 -11  18   7     1253.28      970.14    299.96 o 
 -10  18   7      279.90      325.19    229.72 o 
  -9  18   7     5027.41     4644.58    331.08 o 
  -8  18   7     2701.01     2570.72    291.81 o 
  -7  18   7      500.81      730.34    162.80 o 
  -6  18   7     7518.28     7565.59    341.67 o 
  -5  18   7     9263.47     9323.42    371.92 o 
  -4  18   7      701.02      789.28    128.89 o 
  -3  18   7    11839.33    11777.21    491.33 o 
  -2  18   7     6958.32     6631.31    366.72 o 
  -1  18   7      756.57      466.48    174.56 o 
   0  18   7    14315.02    13837.74    614.11 o 
   1  18   7      727.91      363.68    116.12 o 
   2  18   7     1725.14     1574.06    126.35 o 
   3  18   7    12318.63    11961.98    438.77 o 
   4  18   7     3711.04     3828.28    217.00 o 
   5  18   7      978.81     1066.02    132.86 o 
   6  18   7     1818.25     1853.93    170.16 o 
   7  18   7     1287.23     1776.73    425.37 o 
   8  18   7      379.76      564.47    277.02 o 
 -11  19   7       34.64      129.41    226.51 o 
 -10  19   7      488.19      382.77    212.75 o 
  -9  19   7       84.94       38.69    113.25 o 
  -8  19   7      219.05      245.05    110.53 o 
  -7  19   7     1650.78     1332.80    168.59 o 
  -6  19   7      146.49      155.77     99.69 o 
  -5  19   7      507.93      500.80    122.28 o 
  -4  19   7       33.62       45.28     85.97 o 
  -3  19   7      105.49       -0.01     85.30 o 
  -2  19   7      633.00      449.58    175.23 o 
  -1  19   7     1872.33     1481.58    252.60 o 
   0  19   7       30.93      -17.80    105.28 o 
   1  19   7      438.68      365.13     89.04 o 
   2  19   7      186.09      134.12     72.28 o 
   3  19   7      547.43      411.85    102.62 o 
   4  19   7      576.56      563.18    114.66 o 
   5  19   7     1236.99     1456.47    163.12 o 
   6  19   7        1.12      138.05    100.84 o 
   7  19   7      240.23       74.28    214.98 o 
   8  19   7      256.70      166.19    244.94 o 
 -11  20   7     1147.73     1124.16    317.80 o 
 -10  20   7      173.34      -16.25    205.55 o 
  -9  20   7     3577.86     3378.00    255.22 o 
  -8  20   7     2950.44     2828.53    241.35 o 
  -7  20   7      108.70       -5.07     99.57 o 
  -6  20   7     4617.17     4634.03    285.84 o 
  -5  20   7     1796.96     1790.19    346.78 o 
  -4  20   7       24.35       82.03     97.36 o 
  -3  20   7     6740.67     5768.67    434.45 o 
  -2  20   7     5548.18     5473.53    461.18 o 
  -1  20   7      248.57      185.56    165.85 o 
   0  20   7     6521.42     6829.71    508.75 o 
   1  20   7     3087.88     3197.49    213.13 o 
   2  20   7      497.11      291.92     89.83 o 
   3  20   7     5491.88     5647.90    259.26 o 
   4  20   7     2301.35     2334.38    202.19 o 
   5  20   7      610.68      455.03    117.64 o 
   6  20   7     2755.94     3062.85    307.46 o 
   7  20   7      938.03     1012.97    283.50 o 
   8  20   7      219.90        1.12    269.62 o 
 -11  21   7      148.04      223.48    242.44 o 
 -10  21   7     1082.65      527.18    301.61 o 
  -9  21   7       72.70        0.75    109.75 o 
  -8  21   7      381.14      490.09    135.68 o 
  -7  21   7     2269.49     2409.20    222.29 o 
  -6  21   7      963.19      861.76    156.14 o 
  -5  21   7      911.50      704.75    140.13 o 
  -4  21   7     2858.43     2241.51    542.65 o 
  -3  21   7       71.93      -26.09    111.04 o 
  -2  21   7     2228.47     1830.14    286.58 o 
  -1  21   7     3143.22     3450.25    377.50 o 
   0  21   7      333.92      687.58    216.06 o 
   1  21   7      686.07      461.72    150.47 o 
   2  21   7     1029.15      865.16    120.23 o 
   3  21   7       86.48       57.31     89.71 o 
   4  21   7      356.89      511.84    117.96 o 
   5  21   7     1022.58     1006.66    197.15 o 
   6  21   7      164.98      136.39    117.19 o 
   7  21   7      495.43      650.88    337.61 o 
   8  21   7      463.00      581.71    295.10 o 
 -11  22   7      906.83      610.28    393.02 o 
 -10  22   7       95.73      139.89    177.98 o 
  -9  22   7     2156.92     2338.43    361.85 o 
  -8  22   7     2035.06     2173.04    220.73 o 
  -7  22   7      113.26       91.34    110.92 o 
  -6  22   7     4656.78     5030.57    315.54 o 
  -5  22   7      807.42      638.18    122.23 o 
  -4  22   7      431.41      554.69    154.88 o 
  -3  22   7     4529.86     4648.99    644.19 o 
  -2  22   7     6182.35     6177.91    507.88 o 
  -1  22   7     3565.48     3816.23    521.41 o 
   0  22   7     4853.10     5014.78    457.62 o 
   1  22   7     1011.64      971.99    235.22 o 
   2  22   7      130.83       96.10    102.11 o 
   3  22   7     3866.94     3798.66    259.38 o 
   4  22   7     1017.21      702.94    142.24 o 
   5  22   7      581.86      444.86    134.24 o 
   6  22   7     2025.80     2141.92    291.79 o 
   7  22   7      336.00      231.09    187.18 o 
 -10  23   7     1512.15     1388.82    341.67 o 
  -9  23   7      123.83      -34.55    246.05 o 
  -8  23   7      457.29      486.89    133.03 o 
  -7  23   7     2480.79     2435.20    210.79 o 
  -6  23   7      100.52      -32.95     92.36 o 
  -5  23   7     2050.91     1990.64    188.50 o 
  -4  23   7     3581.94     3565.74    315.92 o 
  -3  23   7      555.79      585.08    215.37 o 
  -2  23   7     2752.40     2360.73    330.26 o 
  -1  23   7     2744.53     2844.89    353.51 o 
   0  23   7      441.40      347.08    174.80 o 
   1  23   7      781.23     1172.22    250.54 o 
   2  23   7     2037.55     2173.73    225.58 o 
   3  23   7       44.60       77.19     94.56 o 
   4  23   7      567.39      636.93    125.06 o 
   5  23   7     1387.17     1553.17    187.16 o 
   6  23   7       71.04      -86.37    158.23 o 
   7  23   7      355.14      -49.74    187.02 o 
 -10  24   7      176.46      134.93    238.02 o 
  -9  24   7     1207.06     1082.65    305.73 o 
  -8  24   7     1549.33     1480.76    187.84 o 
  -7  24   7        1.98      -21.85    107.68 o 
  -6  24   7     1661.49     1944.85    264.03 o 
  -5  24   7       59.67      238.85    156.43 o 
  -4  24   7     1689.90     2280.18    728.84 o 
  -3  24   7     2962.44     2775.17    377.19 o 
  -2  24   7     2160.12     1995.93    313.51 o 
  -1  24   7      396.20      671.06    220.49 o 
   0  24   7     2155.72     1491.06    280.10 o 
   1  24   7     1473.65     1291.91    260.85 o 
   2  24   7      224.74       39.13    164.43 o 
   3  24   7     1898.78     2101.67    219.53 o 
   4  24   7      910.88      770.71    150.40 o 
   5  24   7      253.21      119.53    181.66 o 
   6  24   7     1114.89      645.02    225.05 o 
   7  24   7      297.84      597.23    229.71 o 
 -10  25   7     1613.32     2038.52    393.73 o 
  -9  25   7       90.22      121.45    189.83 o 
  -8  25   7     1943.11     2058.80    238.16 o 
  -7  25   7     1624.58     1567.05    189.64 o 
  -6  25   7      253.11      121.11    119.25 o 
  -5  25   7     2385.28     2606.42    284.27 o 
  -4  25   7     2903.41     3003.05    400.57 o 
  -3  25   7       16.14      132.53    186.14 o 
  -2  25   7     1515.51     1448.93    559.06 o 
  -1  25   7     4639.58     4414.87    452.29 o 
   0  25   7      548.61       25.59    177.39 o 
   1  25   7     1484.28     2263.22    349.29 o 
   2  25   7     2482.64     2990.79    621.31 o 
   3  25   7      319.58      340.01    163.04 o 
   4  25   7      367.34      370.34    134.95 o 
   5  25   7     1375.01     1283.19    215.13 o 
   6  25   7       41.00      135.27    203.02 o 
  -9  26   7     1110.56      366.41    223.63 o 
  -8  26   7     1451.72     1176.22    247.26 o 
  -7  26   7       62.00     -114.48    114.48 o 
  -6  26   7      983.64      769.79    199.51 o 
  -5  26   7      256.00      388.32    224.88 o 
  -4  26   7      131.79      -11.84    205.95 o 
  -3  26   7     1906.99     1752.84    323.95 o 
  -2  26   7     2065.07     1766.10    313.66 o 
  -1  26   7       69.92      103.43    191.95 o 
   0  26   7     1334.85     1652.77    300.02 o 
   1  26   7      372.86      161.42    224.38 o 
   2  26   7        2.03     -204.88    204.88 o 
   3  26   7     1094.52     1725.18    451.68 o 
   4  26   7      350.51      308.37    148.34 o 
   5  26   7       76.13      158.53    168.35 o 
   6  26   7      793.62     1016.63    244.46 o 
  -9  27   7       62.35      -88.44    248.42 o 
  -8  27   7      730.43      493.23    222.57 o 
  -7  27   7     1272.67     1413.06    213.79 o 
  -6  27   7      285.95      411.27    195.14 o 
  -5  27   7     1397.25      809.85    283.61 o 
  -4  27   7     4176.48     4103.18    629.63 o 
  -3  27   7      219.84      254.47    159.22 o 
  -2  27   7     1483.16     1398.04    308.94 o 
  -1  27   7     2958.01     3082.11    399.53 o 
   0  27   7      548.56      489.91    219.85 o 
   1  27   7     2446.43     2615.18    439.98 o 
   2  27   7     3783.16     3167.60   1037.83 o 
   3  27   7       40.37      132.08    286.11 o 
   4  27   7     1131.36     1370.46    304.49 o 
   5  27   7     1530.54     1696.43    328.94 o 
   6  27   7      109.10      250.52    201.77 o 
  -9  28   7      348.42      268.22    438.16 o 
  -8  28   7      153.07       59.39    175.20 o 
  -7  28   7       12.69      174.90    182.02 o 
  -6  28   7      313.53       74.49    224.77 o 
  -5  28   7      422.23      341.64    275.55 o 
  -4  28   7      173.40      135.20    207.12 o 
  -3  28   7      734.84      705.31    257.87 o 
  -2  28   7       31.87      -59.33    180.45 o 
  -1  28   7       29.28      110.39    180.59 o 
   0  28   7      275.99      102.41    220.48 o 
   1  28   7        7.85       73.70    207.09 o 
   2  28   7       49.09       81.64    313.88 o 
   3  28   7      736.09      673.10    408.62 o 
   4  28   7       50.51      463.64    344.25 o 
   5  28   7        2.71     -158.50    227.19 o 
  -8  29   7     2117.08     2251.75    434.75 o 
  -7  29   7     1870.97     2298.93    417.33 o 
  -6  29   7       41.31      163.67    242.23 o 
  -5  29   7      814.91      573.97    268.79 o 
  -4  29   7     4953.26     5310.66    856.77 o 
  -3  29   7      240.24      199.98    212.60 o 
  -2  29   7      987.17      747.88    260.70 o 
  -1  29   7     1825.58     2179.00    866.54 o 
   0  29   7      210.69       76.44    194.83 o 
   1  29   7     2664.09     2280.46    379.92 o 
   2  29   7     3345.00     4107.86    695.15 o 
   3  29   7        1.97      230.78    306.91 o 
   4  29   7     1373.77     2102.91    522.71 o 
   5  29   7     1708.80      934.56    474.87 o 
  -7  30   7        4.52     -134.85    236.76 o 
  -6  30   7       82.56      128.46    254.39 o 
  -5  30   7        0.07      120.84    241.81 o 
  -4  30   7      351.37      427.74    251.29 o 
  -3  30   7       10.46     -128.98    215.70 o 
  -2  30   7       75.26     -165.61    195.89 o 
  -1  30   7       10.13      -48.72    204.73 o 
   0  30   7        3.73      -12.62    218.59 o 
   1  30   7        8.13      100.26    305.35 o 
   2  30   7        9.08     -183.46    291.00 o 
   3  30   7       43.79      -40.77    309.72 o 
   4  30   7        4.96      -35.98    306.39 o 
  -7  31   7     1552.39     1309.01    356.60 o 
  -6  31   7      149.28      320.92    262.72 o 
  -5  31   7     1365.61     1298.04    342.06 o 
  -4  31   7     3742.58     3700.90    479.16 o 
  -3  31   7      136.96     -144.27    222.67 o 
  -2  31   7     1029.33     1394.73    365.77 o 
  -1  31   7     1723.31     1911.50    348.68 o 
   0  31   7      246.40      302.35    229.32 o 
   1  31   7     1656.06     1727.68    515.12 o 
   2  31   7     2906.92     3324.62    669.77 o 
   3  31   7       81.31        2.81    341.65 o 
   4  31   7     1384.77      900.24    424.74 o 
  -6  32   7        0.18      -11.60    247.31 o 
  -5  32   7       15.83      -20.92    462.13 o 
  -4  32   7        3.66       47.63    472.48 o 
  -3  32   7       87.69      372.03    263.25 o 
  -2  32   7       17.94      -86.42    307.53 o 
  -1  32   7        0.86     -116.77    206.50 o 
   0  32   7      219.95      -47.42    321.89 o 
   1  32   7       19.38     -205.20    326.77 o 
   2  32   7      128.65     -255.43    315.85 o 
   3  32   7       18.13      430.46    409.66 o 
  -5  33   7     1373.08      903.59    330.56 o 
  -4  33   7     2802.04     2716.96    755.00 o 
  -3  33   7      206.06      202.60    260.70 o 
  -2  33   7     2135.53     2397.28    438.99 o 
  -1  33   7     2314.98     2084.84    377.63 o 
   0  33   7      231.38      -17.26    328.75 o 
   1  33   7     1604.77     2917.87    649.70 o 
   2  33   7     2016.59     1812.75    532.80 o 
  -4  34   7       55.59      328.30    305.13 o 
  -3  34   7        8.36      211.53    263.28 o 
  -2  34   7       47.93        7.86    240.29 o 
  -1  34   7       19.48       56.37    386.68 o 
   0  34   7      204.49      628.90    437.85 o 
   1  34   7       26.58       44.30    355.89 o 
 -13   0   8     1816.72     2469.00    618.91 o 
 -12   0   8       87.32      200.20    136.16 o 
 -11   0   8     3718.21     3690.05    307.91 o 
 -10   0   8      174.12       47.84    190.17 o 
  -9   0   8     1117.80      973.82    365.15 o 
  -8   0   8     4372.80     4118.89    247.05 o 
  -7   0   8     3475.30     3250.91    322.60 o 
  -6   0   8     1501.73     1582.28    176.67 o 
  -5   0   8     7252.81     7107.64    347.66 o 
  -4   0   8      516.79      483.82     92.68 o 
  -3   0   8    12296.29    11503.48    390.14 o 
  -2   0   8    50060.67    47259.59   1205.33 o 
  -1   0   8     7439.29     7242.61    404.83 o 
   0   0   8     3542.58     3834.67    218.15 o 
   1   0   8    16176.17    15412.28    677.96 o 
   2   0   8     3046.43     2944.95    300.13 o 
   3   0   8     4179.17     4126.48    531.34 o 
   4   0   8    17356.32    18200.61   1170.23 o 
   5   0   8     2860.25     3611.77    565.67 o 
   6   0   8      884.51      753.18    349.03 o 
   7   0   8     4750.43     5246.89    758.38 o 
   8   0   8     1340.92     1828.25    512.00 o 
   9   0   8      681.25      526.25    439.20 o 
  10   0   8     1894.38     2780.17    716.57 o 
 -13   1   8       17.84      -88.76    244.39 o 
 -12   1   8       51.68       17.42     93.21 o 
 -11   1   8       88.43      237.56    111.08 o 
 -10   1   8      205.10      121.20     87.68 o 
  -9   1   8      218.43       59.66     79.74 o 
  -8   1   8      194.17      123.52     68.30 o 
  -7   1   8     1183.92     1078.40     97.27 o 
  -6   1   8       83.17       63.65     50.02 o 
  -5   1   8      519.81      453.78     76.79 o 
  -4   1   8      774.81      699.77     74.18 o 
  -3   1   8     1456.92     1294.68     91.42 o 
  -2   1   8     1364.67     1420.03    105.73 o 
  -1   1   8      646.44      617.97     72.74 o 
   0   1   8        6.26      -21.66     38.58 o 
   1   1   8      466.93      358.14     65.99 o 
   2   1   8      479.85      428.61    100.31 o 
   3   1   8       29.14      100.68    134.73 o 
   4   1   8      187.89      -47.28    118.52 o 
   5   1   8      311.61      152.03    161.83 o 
   6   1   8      202.64      487.16    212.79 o 
   7   1   8      159.59       38.84    198.33 o 
   8   1   8       59.35     -198.14    198.14 o 
   9   1   8      116.34       17.32    267.96 o 
  10   1   8       41.98      368.67    329.47 o 
 -13   2   8     2236.50     2406.61    414.72 o 
 -12   2   8       84.72       85.85     97.02 o 
 -11   2   8     3052.54     3116.69    209.00 o 
 -10   2   8      352.45      343.87     98.11 o 
  -9   2   8      202.52       79.44     70.63 o 
  -8   2   8     4550.65     4313.00    204.22 o 
  -7   2   8     9403.98     9689.04    263.03 o 
  -6   2   8      942.12      834.23     86.07 o 
  -5   2   8    14848.71    14689.37    336.25 o 
  -4   2   8    10190.17     9637.54    246.40 o 
  -3   2   8      119.43      153.66     48.52 o 
  -2   2   8    19778.67    19235.33    401.91 o 
  -1   2   8    11684.47    12153.28    265.35 o 
   0   2   8     5011.37     5195.54    187.36 o 
   1   2   8    25069.85    25601.87    587.40 o 
   2   2   8     8347.65     7930.39    338.20 o 
   3   2   8     1421.08     1384.92    186.67 o 
   4   2   8    13149.08    13907.40   1237.52 o 
   5   2   8     3860.61     3334.51    383.35 o 
   6   2   8     1286.91      960.41    297.96 o 
   7   2   8     4400.96     4002.01    469.55 o 
   8   2   8      774.31      264.84    235.50 o 
   9   2   8      855.99      599.16    304.82 o 
  10   2   8     1797.10     1866.48    442.84 o 
 -13   3   8      475.85      285.99    277.70 o 
 -12   3   8       44.28      166.88    224.93 o 
 -11   3   8      134.57       91.80     91.45 o 
 -10   3   8     1535.63     1462.33    151.77 o 
  -9   3   8     1290.35     1174.38    133.38 o 
  -8   3   8       34.50      105.07     65.12 o 
  -7   3   8      104.25       64.14     57.61 o 
  -6   3   8       66.65       24.86     49.86 o 
  -5   3   8        8.26       23.38     46.80 o 
  -4   3   8     7307.38     7468.68    210.28 o 
  -3   3   8     4028.58     4156.23    155.24 o 
  -2   3   8      249.84      260.91     51.73 o 
  -1   3   8      210.09      168.50     46.33 o 
   0   3   8      556.39      465.81     60.92 o 
   1   3   8      872.61      956.63    157.22 o 
   2   3   8       67.83      190.31     95.85 o 
   3   3   8      939.22     1186.23    172.69 o 
   4   3   8      261.60      265.56    150.64 o 
   5   3   8      484.87      820.29    225.11 o 
   6   3   8      106.20      216.45    176.88 o 
   7   3   8        7.04       93.44    181.83 o 
   8   3   8      291.70      -90.72    199.75 o 
   9   3   8      474.23      131.02    252.04 o 
  10   3   8       75.98      -34.72    320.67 o 
 -13   4   8     1312.43     1094.78    338.94 o 
 -12   4   8      455.79      404.86    239.41 o 
 -11   4   8     4758.45     5156.66    261.79 o 
 -10   4   8      885.10     1012.77    172.54 o 
  -9   4   8      800.48      879.47    119.15 o 
  -8   4   8     5929.63     6326.53    357.12 o 
  -7   4   8     9517.24     9045.04    295.21 o 
  -6   4   8     2087.57     2137.10    178.82 o 
  -5   4   8     7040.38     6806.11    205.74 o 
  -4   4   8     8324.92     7799.90    291.81 o 
  -3   4   8       37.19      -21.04     40.52 o 
  -2   4   8    23738.23    23325.23    436.70 o 
  -1   4   8     7396.36     7275.82    189.62 o 
   0   4   8     3727.53     3956.27    135.52 o 
   1   4   8    10945.37    10227.20    381.69 o 
   2   4   8     3464.98     4167.61    232.63 o 
   3   4   8     2570.83     2352.83    237.43 o 
   4   4   8    11113.51    12142.86    633.62 o 
   5   4   8     2633.17     2921.11    509.92 o 
   6   4   8      970.81     1119.75    384.60 o 
   7   4   8     1620.23     2274.68    359.33 o 
   8   4   8      976.04     1097.90    317.65 o 
   9   4   8      584.80      899.94    420.43 o 
 -13   5   8      475.47      496.67    391.25 o 
 -12   5   8      247.41      439.92    258.81 o 
 -11   5   8        2.99      -75.68     81.10 o 
 -10   5   8     1614.54     1706.30    166.17 o 
  -9   5   8     3003.10     2977.86    180.75 o 
  -8   5   8        0.52       59.14     69.97 o 
  -7   5   8     1721.71     1507.46    127.75 o 
  -6   5   8     3944.25     4218.80    192.38 o 
  -5   5   8      257.81      259.11     56.82 o 
  -4   5   8     2395.69     2391.72    180.01 o 
  -3   5   8     4411.83     4345.48    149.57 o 
  -2   5   8     2121.76     2448.48    120.07 o 
  -1   5   8     9245.30     9184.76    221.24 o 
   0   5   8     3983.14     3941.57    135.75 o 
   1   5   8     1271.04     1212.94    133.01 o 
   2   5   8       16.51       96.04     78.84 o 
   3   5   8     2247.09     2025.89    223.22 o 
   4   5   8        6.48       30.13    135.83 o 
   5   5   8     2350.10     2688.71    345.69 o 
   6   5   8      786.77      804.74    441.38 o 
   7   5   8       55.68       22.45    190.53 o 
   8   5   8      835.39      576.36    265.36 o 
   9   5   8      368.71      360.17    279.02 o 
 -13   6   8      457.31      478.48    295.33 o 
 -12   6   8      212.21      436.48    249.00 o 
 -11   6   8     2793.04     3070.49    351.67 o 
 -10   6   8      773.99      625.09    104.91 o 
  -9   6   8      882.64      913.04    110.74 o 
  -8   6   8    12634.64    13109.34    406.23 o 
  -7   6   8     2381.20     2090.63    147.49 o 
  -6   6   8     2183.25     2377.35    160.89 o 
  -5   6   8     7227.32     6914.53    240.98 o 
  -4   6   8     4297.92     4482.15    210.62 o 
  -3   6   8     4605.52     4419.92    151.96 o 
  -2   6   8    20992.65    20070.52    389.82 o 
  -1   6   8     8967.01     8895.45    219.28 o 
   0   6   8       19.27      -27.96     50.72 o 
   1   6   8     9374.56     9184.92    372.28 o 
   2   6   8     1063.03      965.34    129.70 o 
   3   6   8     4199.38     4479.83    257.60 o 
   4   6   8     6290.51     6537.87    703.83 o 
   5   6   8     3912.66     3892.99    572.27 o 
   6   6   8       91.21     -117.86    157.89 o 
   7   6   8     2651.18     2168.74    354.33 o 
   8   6   8      843.52      528.32    272.64 o 
   9   6   8      140.45      -75.92    255.04 o 
 -13   7   8      790.09     1246.25    355.17 o 
 -12   7   8      756.53      282.11    257.22 o 
 -11   7   8       24.16       42.39     83.35 o 
 -10   7   8     1587.54     1666.03    267.55 o 
  -9   7   8     5077.66     4969.78    316.54 o 
  -8   7   8      562.63      435.29     85.46 o 
  -7   7   8      867.61     1036.61    112.49 o 
  -6   7   8     5452.97     5824.27    336.44 o 
  -5   7   8       25.90       95.01     59.98 o 
  -4   7   8     6360.11     6378.94    198.95 o 
  -3   7   8     3030.43     3233.22    157.90 o 
  -2   7   8       53.35       12.75     44.61 o 
  -1   7   8     2551.53     2592.74    121.11 o 
   0   7   8     1920.33     1930.45    247.39 o 
   1   7   8       64.53      112.13     82.12 o 
   2   7   8     3614.39     3587.93    248.53 o 
   3   7   8     5247.20     5369.91    280.93 o 
   4   7   8      414.96      426.02    135.41 o 
   5   7   8     3840.96     4451.45    448.04 o 
   6   7   8     4253.17     5292.13    870.81 o 
   7   7   8        0.48       65.33    187.45 o 
   8   7   8     1762.47     1550.42    345.37 o 
   9   7   8      865.25      818.28    420.95 o 
 -13   8   8      770.35      810.92    314.88 o 
 -12   8   8       99.26       84.49    180.17 o 
 -11   8   8     1739.46     1562.27    148.71 o 
 -10   8   8     1441.06     1432.98    140.14 o 
  -9   8   8      498.10      408.11     95.13 o 
  -8   8   8    12484.05    12149.33    365.31 o 
  -7   8   8     1817.22     1849.92    144.29 o 
  -6   8   8      932.98      734.21    202.41 o 
  -5   8   8     6219.28     6318.27    237.37 o 
  -4   8   8      668.23      705.55     80.15 o 
  -3   8   8     6851.37     7155.56    210.30 o 
  -2   8   8     7600.03     7554.91    200.67 o 
  -1   8   8     1166.78     1132.39     87.48 o 
   0   8   8      148.99      252.15    126.28 o 
   1   8   8     2344.65     2194.66    177.51 o 
   2   8   8     3602.52     3554.80    227.58 o 
   3   8   8       57.27      -64.60     78.85 o 
   4   8   8     4936.71     4933.25    424.96 o 
   5   8   8      450.48      378.45    178.81 o 
   6   8   8      155.06      113.31    176.18 o 
   7   8   8     2551.52     1981.61    345.42 o 
   8   8   8     1066.33      907.60    733.63 o 
   9   8   8      175.23      335.41    253.24 o 
 -13   9   8      850.57      760.22    318.70 o 
 -12   9   8      470.08      780.06    224.86 o 
 -11   9   8       94.57      106.14     88.59 o 
 -10   9   8     1599.47     1432.60    141.73 o 
  -9   9   8     6570.13     6754.96    274.86 o 
  -8   9   8      603.49      470.33     94.92 o 
  -7   9   8     1370.28     1337.48    125.23 o 
  -6   9   8     4432.11     4864.68    220.19 o 
  -5   9   8     1160.17     1196.31    114.62 o 
  -4   9   8     8647.10     8945.88    247.95 o 
  -3   9   8     3965.59     3688.11    202.98 o 
  -2   9   8        5.85       37.36     46.93 o 
  -1   9   8     7062.37     8079.08    213.29 o 
   0   9   8    18919.55    18898.51    618.10 o 
   1   9   8      132.88      183.45     84.51 o 
   2   9   8    10628.12    10941.83    384.28 o 
   3   9   8     6385.59     6603.53    320.72 o 
   4   9   8       35.50       56.38    123.53 o 
   5   9   8     2064.44     2592.55    346.98 o 
   6   9   8     4412.84     4615.48    649.23 o 
   7   9   8       54.60       59.25    195.94 o 
   8   9   8     2223.08     1740.01    620.68 o 
   9   9   8      730.57     1335.54    383.61 o 
 -13  10   8      243.54      123.53    267.51 o 
 -12  10   8       75.64      117.41    180.64 o 
 -11  10   8      778.99      876.50    128.53 o 
 -10  10   8     1859.29     2137.46    172.33 o 
  -9  10   8      289.78      300.78    116.22 o 
  -8  10   8     6336.52     6447.13    398.17 o 
  -7  10   8      572.35      535.34     92.57 o 
  -6  10   8     1747.33     2002.06    150.80 o 
  -5  10   8     1739.00     1765.07    138.71 o 
  -4  10   8      801.95     1087.21    162.47 o 
  -3  10   8     5138.06     5403.33    257.40 o 
  -2  10   8     8521.81     8738.67    224.44 o 
  -1  10   8     2389.23     2533.32    164.16 o 
   0  10   8        7.20       38.20     90.41 o 
   1  10   8     1763.74     1978.87    198.28 o 
   2  10   8     2457.76     2444.76    236.95 o 
   3  10   8      456.82      414.77    126.41 o 
   4  10   8     1656.89     1714.76    191.68 o 
   5  10   8       25.39     -136.02    180.96 o 
   6  10   8      205.05      205.86    211.07 o 
   7  10   8     1687.90     1265.18    413.46 o 
   8  10   8      702.65     1363.43    444.71 o 
   9  10   8       81.59      321.92    298.11 o 
 -13  11   8      955.00     1062.07    286.76 o 
 -12  11   8     1659.33     1714.88    605.73 o 
 -11  11   8      289.77      168.00     91.69 o 
 -10  11   8     2406.13     2592.50    268.70 o 
  -9  11   8     4136.82     4516.29    236.68 o 
  -8  11   8       36.81       35.24     76.34 o 
  -7  11   8     6560.84     6516.31    282.69 o 
  -6  11   8     4053.74     3765.61    202.65 o 
  -5  11   8      677.93      577.42    103.90 o 
  -4  11   8    14559.25    14403.88    391.48 o 
  -3  11   8     9594.34     8846.03    339.57 o 
  -2  11   8       37.45       28.64     52.32 o 
  -1  11   8     3200.59     3080.13    206.06 o 
   0  11   8    13296.11    14013.80    510.10 o 
   1  11   8      150.50      221.40     95.23 o 
   2  11   8     7648.89     8459.83    306.55 o 
   3  11   8     7583.04     8293.81    314.40 o 
   4  11   8      492.92      323.71     96.35 o 
   5  11   8     2499.30     2109.92    321.23 o 
   6  11   8     4146.74     5150.14    515.59 o 
   7  11   8       51.67      -60.29    227.56 o 
   8  11   8     1939.01     1597.55    436.13 o 
   9  11   8     1264.75     1006.21    274.41 o 
 -13  12   8      112.04       89.79    292.51 o 
 -12  12   8       66.59       13.96    189.52 o 
 -11  12   8      367.20      299.20    174.26 o 
 -10  12   8       35.96      -43.04     81.50 o 
  -9  12   8     1014.31     1037.13    130.43 o 
  -8  12   8     2311.80     2257.27    170.57 o 
  -7  12   8     1187.65     1321.22    234.42 o 
  -6  12   8     3021.70     3204.78    209.01 o 
  -5  12   8     1033.66      856.25    112.87 o 
  -4  12   8      474.49      451.95     98.94 o 
  -3  12   8     2915.13     3022.36    189.69 o 
  -2  12   8     3647.75     3858.24    171.15 o 
  -1  12   8      467.97      505.18    104.67 o 
   0  12   8       22.79      -25.24     88.24 o 
   1  12   8      197.39      193.41     75.73 o 
   2  12   8     2526.91     2414.51    177.80 o 
   3  12   8      384.77      225.91     90.29 o 
   4  12   8      807.42      860.38    186.91 o 
   5  12   8      929.97      787.20    162.32 o 
   6  12   8       29.45      322.79    153.58 o 
   7  12   8      406.44      110.23    220.23 o 
   8  12   8      463.88      804.66    278.46 o 
   9  12   8        1.06     -143.99    193.01 o 
 -12  13   8     2031.13     1717.11    294.33 o 
 -11  13   8      128.89      -51.82    148.94 o 
 -10  13   8     1152.14     1473.77    179.85 o 
  -9  13   8     1622.53     1692.59    170.05 o 
  -8  13   8     1349.89     1275.14    142.28 o 
  -7  13   8     3296.59     3417.63    224.56 o 
  -6  13   8     3282.38     3689.55    228.61 o 
  -5  13   8       77.64      -23.04     69.83 o 
  -4  13   8     7320.77     7504.61    425.17 o 
  -3  13   8     8005.90     8389.22    564.32 o 
  -2  13   8     1416.39     1469.74    193.81 o 
  -1  13   8     3005.83     3422.02    254.43 o 
   0  13   8    11434.06    11629.67    459.77 o 
   1  13   8       49.15       70.13     76.96 o 
   2  13   8    14130.03    14012.06    410.81 o 
   3  13   8     9698.22    10406.29    361.10 o 
   4  13   8       19.46       21.87     88.90 o 
   5  13   8     3262.51     3380.26    293.50 o 
   6  13   8     4008.70     4027.67    332.06 o 
   7  13   8       48.22     -145.96    145.96 o 
   8  13   8     2767.39     3120.17    376.18 o 
   9  13   8     1845.11     1544.25    347.31 o 
 -12  14   8        2.02      157.22    185.21 o 
 -11  14   8        1.60       12.93    152.73 o 
 -10  14   8      282.92      254.38    105.73 o 
  -9  14   8      758.03      640.72    149.94 o 
  -8  14   8      414.82      422.51    112.77 o 
  -7  14   8        0.39        0.01     81.40 o 
  -6  14   8      467.69      376.86    106.98 o 
  -5  14   8     1203.56     1254.83    143.12 o 
  -4  14   8      308.82      217.74     86.74 o 
  -3  14   8     1748.39     1819.73    198.08 o 
  -2  14   8      496.81      478.24    103.69 o 
  -1  14   8      153.02      261.39     99.45 o 
   0  14   8      228.04      312.82     94.64 o 
   1  14   8      633.12      642.55    131.18 o 
   2  14   8       73.32      -34.31     78.14 o 
   3  14   8      181.68      215.71     96.20 o 
   4  14   8     1387.93     1400.22    156.93 o 
   5  14   8      511.96      396.72    148.87 o 
   6  14   8      116.50       68.48    139.19 o 
   7  14   8      275.09      243.12    324.38 o 
   8  14   8       14.91      -60.49    195.89 o 
   9  14   8       25.76       42.21    216.56 o 
 -12  15   8     1347.00     1678.22    291.90 o 
 -11  15   8      105.59       56.00    171.03 o 
 -10  15   8     1738.59     2101.08    183.87 o 
  -9  15   8     3222.54     2895.92    228.67 o 
  -8  15   8       11.77        8.15     87.21 o 
  -7  15   8     2876.48     3227.36    262.35 o 
  -6  15   8     5484.04     5626.96    286.63 o 
  -5  15   8        1.20       25.43     80.79 o 
  -4  15   8     5861.58     5843.04    286.22 o 
  -3  15   8     8853.86     9451.40    426.72 o 
  -2  15   8      740.39      725.72    148.69 o 
  -1  15   8     8166.43     8702.70    343.69 o 
   0  15   8    12762.78    13150.94    382.81 o 
   1  15   8      214.83      251.52    101.86 o 
   2  15   8    12559.10    13060.75    401.27 o 
   3  15   8     7165.94     6829.33    527.77 o 
   4  15   8       64.68      140.86     89.03 o 
   5  15   8     4412.12     5052.76    280.01 o 
   6  15   8     3219.90     3179.51    338.18 o 
   7  15   8      103.99     -163.71    168.34 o 
   8  15   8     2433.46     2499.50    340.34 o 
 -12  16   8        3.29      -44.91    190.57 o 
 -11  16   8        0.82      -39.92    164.65 o 
 -10  16   8        8.91       22.99    101.78 o 
  -9  16   8      466.64      552.62    132.87 o 
  -8  16   8      328.43      265.49    115.23 o 
  -7  16   8      854.68      430.88    218.30 o 
  -6  16   8       34.33      126.52     91.00 o 
  -5  16   8      154.65       35.28     83.21 o 
  -4  16   8      507.32      677.97    232.24 o 
  -3  16   8       10.00      -83.66     91.67 o 
  -2  16   8      517.53      486.72    134.76 o 
  -1  16   8       40.97     -106.72    106.72 o 
   0  16   8      131.52       21.83     78.09 o 
   1  16   8      123.28       27.22     78.57 o 
   2  16   8      509.73      444.85    126.32 o 
   3  16   8       61.09      106.25     90.57 o 
   4  16   8       18.97       73.20     98.07 o 
   5  16   8      866.22      526.60    135.43 o 
   6  16   8       56.22       41.26    122.68 o 
   7  16   8       18.05      115.66    183.00 o 
   8  16   8       11.82      -80.97    222.77 o 
 -12  17   8     1270.49      874.89    263.88 o 
 -11  17   8       75.18        3.22    172.42 o 
 -10  17   8     1855.85     1481.57    310.71 o 
  -9  17   8     2570.20     3055.12    238.59 o 
  -8  17   8        1.00       10.32    100.59 o 
  -7  17   8     1374.34     1154.65    157.53 o 
  -6  17   8    12848.49    14930.26    491.04 o 
  -5  17   8       57.49       53.10     97.35 o 
  -4  17   8     6972.40     6837.29    531.99 o 
  -3  17   8     6745.27     6816.87    321.29 o 
  -2  17   8     1350.04     1340.14    315.33 o 
  -1  17   8     2692.66     2648.59    325.23 o 
   0  17   8     5246.06     5546.95    295.18 o 
   1  17   8      135.40      129.97     81.37 o 
   2  17   8     7581.37     7922.96    314.92 o 
   3  17   8     8604.20     9007.00    386.69 o 
   4  17   8      611.69      418.56    105.94 o 
   5  17   8     3731.83     3887.23    258.65 o 
   6  17   8     2965.43     2997.21    273.84 o 
   7  17   8       34.30       67.39    186.67 o 
   8  17   8     1996.07     1760.17    376.94 o 
 -12  18   8       19.28      -87.73    196.54 o 
 -11  18   8      186.16       95.42    194.29 o 
 -10  18   8      453.79      639.13    320.53 o 
  -9  18   8      208.84      162.74    117.54 o 
  -8  18   8     1391.14     1325.95    172.89 o 
  -7  18   8      924.70      878.67    142.32 o 
  -6  18   8      143.95      227.04    107.63 o 
  -5  18   8      164.11       75.43    103.10 o 
  -4  18   8      270.50      236.76     98.80 o 
  -3  18   8       59.05      -14.01    107.58 o 
  -2  18   8     1174.89     1280.89    243.59 o 
  -1  18   8      293.71       61.43    150.74 o 
   0  18   8       49.04      164.50    118.51 o 
   1  18   8       35.72       44.42     69.69 o 
   2  18   8       61.86       52.80     72.67 o 
   3  18   8      140.57       39.49     79.39 o 
   4  18   8       35.39      106.60     94.74 o 
   5  18   8       87.69      158.08     96.08 o 
   6  18   8       61.66       37.69    107.57 o 
   7  18   8      180.77        5.11    204.10 o 
   8  18   8      191.00      331.39    253.81 o 
 -11  19   8       44.13     -156.50    156.50 o 
 -10  19   8     1962.65     1692.58    460.52 o 
  -9  19   8     2517.13     2623.86    257.04 o 
  -8  19   8        3.03      -18.82     95.64 o 
  -7  19   8     2228.34     2658.77    305.26 o 
  -6  19   8     6715.88     6758.68    338.68 o 
  -5  19   8      964.01      933.38    365.25 o 
  -4  19   8     1951.63     2062.93    236.12 o 
  -3  19   8     5011.59     5627.45    363.37 o 
  -2  19   8      340.37      203.85    328.39 o 
  -1  19   8     5804.70     5879.13   1028.47 o 
   0  19   8     5956.11     6240.28    499.95 o 
   1  19   8       25.04      -42.37     97.71 o 
   2  19   8     4349.96     4752.14    215.63 o 
   3  19   8     2496.92     2545.55    187.35 o 
   4  19   8       42.99       25.71     86.37 o 
   5  19   8     2247.69     2576.38    198.40 o 
   6  19   8     1804.25     1372.91    211.49 o 
   7  19   8       49.33      -71.86    188.42 o 
   8  19   8     1553.43     1404.35    362.22 o 
 -11  20   8      517.64      516.21    523.34 o 
 -10  20   8      935.27      605.05    390.73 o 
  -9  20   8       18.21       63.57    115.73 o 
  -8  20   8     1224.55      979.30    258.17 o 
  -7  20   8     1137.35     1108.19    160.44 o 
  -6  20   8      154.63       66.25    109.92 o 
  -5  20   8     2201.94     2126.41    205.43 o 
  -4  20   8       48.45      204.47    200.45 o 
  -3  20   8      475.89      695.18    278.10 o 
  -2  20   8      849.77      695.11    256.42 o 
  -1  20   8      357.97      202.52    241.65 o 
   0  20   8      228.98      283.25    198.29 o 
   1  20   8      202.78      145.10    133.35 o 
   2  20   8      445.48      423.93     93.46 o 
   3  20   8       23.65      -76.14     82.99 o 
   4  20   8      922.75      745.83    130.16 o 
   5  20   8      276.18      442.21    119.33 o 
   6  20   8      193.61      396.52    177.94 o 
   7  20   8      278.09      230.55    241.00 o 
 -11  21   8        0.40      -54.05    252.84 o 
 -10  21   8     1029.64     1111.04    315.22 o 
  -9  21   8     1112.22      956.20    209.23 o 
  -8  21   8      195.72      151.79    129.45 o 
  -7  21   8     1493.08     1202.96    308.74 o 
  -6  21   8     2510.93     2876.92    281.82 o 
  -5  21   8       28.29      264.71    150.45 o 
  -4  21   8     3292.86     3706.97    385.02 o 
  -3  21   8     5936.19     5935.34    512.06 o 
  -2  21   8      269.53      191.66    184.45 o 
  -1  21   8     6091.32     6144.64    507.62 o 
   0  21   8     2390.76     3088.85    639.51 o 
   1  21   8      290.71      150.32    175.75 o 
   2  21   8     2741.79     2582.51    201.69 o 
   3  21   8     4128.98     4056.01    325.28 o 
   4  21   8        4.60       78.59     99.09 o 
   5  21   8     3544.24     3376.71    231.16 o 
   6  21   8     1058.03      997.99    233.87 o 
   7  21   8       69.65       33.11    239.14 o 
 -11  22   8      606.32       58.97    402.59 o 
 -10  22   8      946.99      615.72    299.89 o 
  -9  22   8       26.55     -113.13    178.60 o 
  -8  22   8     1029.83      833.20    172.60 o 
  -7  22   8     1635.17     1562.49    192.67 o 
  -6  22   8      353.15      351.12    128.95 o 
  -5  22   8     2838.85     2822.18    300.86 o 
  -4  22   8     1746.78     1485.30    293.47 o 
  -3  22   8      140.39     -102.29    306.86 o 
  -2  22   8     4461.68     5123.57    744.65 o 
  -1  22   8     1402.44     1234.99    256.05 o 
   0  22   8      422.57      438.70    194.28 o 
   1  22   8     2438.84     2367.37    339.51 o 
   2  22   8      843.06      396.06    161.94 o 
   3  22   8      430.17      356.88    109.74 o 
   4  22   8     1878.94     2017.14    185.46 o 
   5  22   8      475.44      344.96    126.19 o 
   6  22   8      165.36      106.40    176.35 o 
   7  22   8      455.34      271.57    277.61 o 
 -10  23   8      555.10      633.57    321.00 o 
  -9  23   8      581.27      593.69    464.63 o 
  -8  23   8      369.31       64.28    127.61 o 
  -7  23   8     1723.51     1556.61    201.45 o 
  -6  23   8      316.94      198.33    125.76 o 
  -5  23   8       49.63      175.05    175.18 o 
  -4  23   8     1710.43     2216.53    337.04 o 
  -3  23   8     5643.07     6071.80    533.92 o 
  -2  23   8      271.83      126.65    195.47 o 
  -1  23   8     3607.21     4266.75    713.61 o 
   0  23   8     3310.14     3166.91    389.17 o 
   1  23   8      146.20      -16.63    162.91 o 
   2  23   8     2575.72     2733.07    369.46 o 
   3  23   8     1235.85      927.32    155.72 o 
   4  23   8       43.86       84.24    113.33 o 
   5  23   8     1195.50     1202.74    208.25 o 
   6  23   8      791.05      511.80    225.64 o 
 -10  24   8      670.23      831.25    298.67 o 
  -9  24   8       54.83      168.07    177.65 o 
  -8  24   8     1484.21     1291.17    178.40 o 
  -7  24   8     1620.04      833.90    211.80 o 
  -6  24   8       55.77       84.80    109.81 o 
  -5  24   8     1693.02     1795.93    257.90 o 
  -4  24   8     1588.79     1856.94    325.72 o 
  -3  24   8      610.74      605.87    276.54 o 
  -2  24   8     4742.36     5559.58    517.29 o 
  -1  24   8     1964.18     2023.99    802.63 o 
   0  24   8        7.73      -33.99    162.86 o 
   1  24   8     1426.07     1401.14    301.19 o 
   2  24   8      505.44      367.12    205.40 o 
   3  24   8      172.44      269.87    174.41 o 
   4  24   8     1263.33     1334.28    167.58 o 
   5  24   8      459.19      567.36    180.25 o 
   6  24   8      186.12      140.68    191.97 o 
 -10  25   8      565.93      915.22    511.58 o 
  -9  25   8     1311.82     1267.80    266.50 o 
  -8  25   8      167.18       73.75    153.87 o 
  -7  25   8      980.06      833.56    161.15 o 
  -6  25   8      350.43      288.45    164.05 o 
  -5  25   8        9.33      -43.86    197.43 o 
  -4  25   8     1454.05     1750.55    322.23 o 
  -3  25   8     3006.17     3173.68    424.41 o 
  -2  25   8       39.93      106.64    223.08 o 
  -1  25   8     1379.53     1519.28    296.60 o 
   0  25   8      703.75     1014.48    534.93 o 
   1  25   8       19.40      145.18    197.84 o 
   2  25   8      890.64     1146.79    400.25 o 
   3  25   8     1388.54     1155.10    720.42 o 
   4  25   8       10.19      -12.42    168.85 o 
   5  25   8      746.71      793.14    234.51 o 
   6  25   8      329.62      527.80    222.63 o 
  -9  26   8       12.92      -91.36    229.45 o 
  -8  26   8     1925.69     1374.96    376.96 o 
  -7  26   8      962.33     1157.02    254.43 o 
  -6  26   8      162.84      210.25    171.63 o 
  -5  26   8     3455.66     3813.26    459.08 o 
  -4  26   8     3442.89     3716.36    459.21 o 
  -3  26   8      156.91      -84.15    183.89 o 
  -2  26   8     3727.26     3842.42    439.47 o 
  -1  26   8     1251.86     1479.14    310.55 o 
   0  26   8      809.59      623.23    461.04 o 
   1  26   8     4048.68     3563.04    435.90 o 
   2  26   8     1595.54     2431.80    377.89 o 
   3  26   8      136.47      183.15    208.74 o 
   4  26   8     1375.53     1824.07    342.59 o 
   5  26   8      451.55      216.14    203.01 o 
  -9  27   8      482.15      863.10    313.77 o 
  -8  27   8       40.34       -7.90    188.05 o 
  -7  27   8      298.83      222.00    195.55 o 
  -6  27   8      793.30       45.69    225.42 o 
  -5  27   8        5.98      -30.90    214.87 o 
  -4  27   8     1023.13      829.35    257.24 o 
  -3  27   8      385.64       26.04    205.77 o 
  -2  27   8        0.09       59.28    198.04 o 
  -1  27   8      640.28      730.27    269.60 o 
   0  27   8      485.49      722.41    260.82 o 
   1  27   8        0.05      126.51    209.05 o 
   2  27   8      658.07      261.95    238.59 o 
   3  27   8      728.27     1497.83    468.01 o 
   4  27   8       65.34      -34.94    291.31 o 
   5  27   8      316.07      456.57    294.10 o 
  -8  28   8     1712.78     1371.35    348.47 o 
  -7  28   8      730.95      491.62    330.26 o 
  -6  28   8       11.61        3.05    211.07 o 
  -5  28   8     3596.59     3755.58    743.40 o 
  -4  28   8     2045.13     2415.53    401.06 o 
  -3  28   8      291.07      173.41    204.46 o 
  -2  28   8     2741.36     2397.70    369.44 o 
  -1  28   8     2188.44     1695.30    342.37 o 
   0  28   8      561.54      794.05    396.40 o 
   1  28   8     3816.98     5528.10    547.33 o 
   2  28   8     1358.25     1230.04    326.08 o 
   3  28   8      576.93      538.73    374.93 o 
   4  28   8     2148.99     2747.93    584.28 o 
  -8  29   8       19.87      157.08    292.01 o 
  -7  29   8       96.27      159.15    252.59 o 
  -6  29   8      154.25       31.20    251.16 o 
  -5  29   8       24.03      222.42    253.18 o 
  -4  29   8      271.81      302.39    248.10 o 
  -3  29   8      153.49       69.62    219.06 o 
  -2  29   8        1.53      -47.37    211.12 o 
  -1  29   8      198.25      -18.89    213.04 o 
   0  29   8       82.05      113.65    276.44 o 
   1  29   8        0.66      -76.98    221.59 o 
   2  29   8      563.65     1139.34    435.66 o 
   3  29   8      122.61       84.97    306.18 o 
   4  29   8       28.98      -50.86    327.29 o 
  -7  30   8     1265.98     1174.49    351.04 o 
  -6  30   8       84.59      -59.14    237.70 o 
  -5  30   8     2067.11     1955.40    372.19 o 
  -4  30   8     1480.83     1419.56    552.51 o 
  -3  30   8       30.42      191.73    227.64 o 
  -2  30   8     1932.88     1540.88    321.28 o 
  -1  30   8     1048.95     1241.25    320.93 o 
   0  30   8      413.08      180.04    233.23 o 
   1  30   8     2399.81     1936.96    448.82 o 
   2  30   8      471.49      917.40    435.46 o 
   3  30   8      613.49     1014.02    475.39 o 
  -6  31   8       73.96      453.81    292.18 o 
  -5  31   8        4.93      147.94    308.78 o 
  -4  31   8       14.01      146.21    244.52 o 
  -3  31   8        0.40     -212.17    212.17 o 
  -2  31   8       10.71      347.44    259.60 o 
  -1  31   8       67.55       10.26    223.56 o 
   0  31   8      114.01      151.31    244.56 o 
   1  31   8       11.49      296.51    369.62 o 
   2  31   8      217.58      109.31    336.03 o 
   3  31   8        0.11     -187.52    352.46 o 
  -5  32   8     2467.36     3423.96    533.63 o 
  -4  32   8     1792.79     2180.55    428.45 o 
  -3  32   8       53.30      309.82    264.62 o 
  -2  32   8     1703.33     1568.53    355.04 o 
  -1  32   8     1060.71     1130.16    321.53 o 
   0  32   8       99.92     -218.45    218.45 o 
   1  32   8     2977.85     3065.24    687.24 o 
   2  32   8      548.66      309.20    409.35 o 
  -4  33   8        0.22     -119.23    326.31 o 
  -3  33   8        0.80      -32.96    265.60 o 
  -2  33   8        4.57        4.50    262.90 o 
  -1  33   8       62.81       28.80    249.24 o 
   0  33   8       28.44      126.78    350.07 o 
   1  33   8       42.88      370.14    438.37 o 
  -2  34   8     1633.31     1890.34    612.99 o 
 -13   1   9        0.91      -58.04    243.79 o 
 -12   1   9     2187.81     2231.62    403.94 o 
 -11   1   9     2146.97     1905.94    175.86 o 
 -10   1   9       39.58       85.34     79.89 o 
  -9   1   9     6499.38     6264.44    287.09 o 
  -8   1   9     6000.71     6142.19    246.07 o 
  -7   1   9     1222.50     1079.50    100.88 o 
  -6   1   9    10780.07    10738.83    365.67 o 
  -5   1   9    11832.36    12067.66    300.31 o 
  -4   1   9      319.56      275.27     63.96 o 
  -3   1   9    14731.92    14588.74    418.81 o 
  -2   1   9    27934.32    27583.87    508.16 o 
  -1   1   9      461.54      519.15     60.52 o 
   0   1   9    13055.13    12740.18    316.03 o 
   1   1   9     6815.97     6637.35    311.72 o 
   2   1   9      321.30      148.27     91.77 o 
   3   1   9     8444.55     8252.75    790.88 o 
   4   1   9     5128.10     6339.97    521.63 o 
   5   1   9      184.10      340.23    180.68 o 
   6   1   9     2162.36     1637.39    323.26 o 
   7   1   9     1568.82     1849.51    575.03 o 
   8   1   9      115.19      180.91    364.68 o 
   9   1   9     1773.55     1229.45    369.58 o 
 -13   2   9      154.91        0.67    235.46 o 
 -12   2   9       33.80       79.57    234.15 o 
 -11   2   9       49.52       -7.67     90.12 o 
 -10   2   9      204.65      203.21     94.29 o 
  -9   2   9       74.47       81.47     81.53 o 
  -8   2   9      273.56      254.35     79.35 o 
  -7   2   9      103.06      108.79     69.85 o 
  -6   2   9        1.85       41.03     52.26 o 
  -5   2   9     2532.89     2601.93    138.63 o 
  -4   2   9      577.67      447.66     68.73 o 
  -3   2   9     1155.35     1186.55    116.34 o 
  -2   2   9       35.87       57.99     47.76 o 
  -1   2   9      652.27      572.07     64.66 o 
   0   2   9     1029.92      921.22    128.24 o 
   1   2   9        5.31       33.07     70.35 o 
   2   2   9       10.96       -4.06     81.70 o 
   3   2   9      388.28      631.79    149.30 o 
   4   2   9      182.46      316.34    165.41 o 
   5   2   9       69.25      233.69    175.10 o 
   6   2   9      104.18      131.86    201.17 o 
   7   2   9        1.22      114.84    203.74 o 
   8   2   9      208.80      206.89    242.33 o 
   9   2   9        5.10      160.59    262.68 o 
 -13   3   9       43.38      -23.83    256.20 o 
 -12   3   9     1600.52     1472.59    358.96 o 
 -11   3   9     2692.27     2972.53    215.14 o 
 -10   3   9        2.54       43.19     86.22 o 
  -9   3   9     6093.98     6175.15    347.16 o 
  -8   3   9     6841.88     6683.01    262.61 o 
  -7   3   9        1.40      -61.54     61.54 o 
  -6   3   9    10054.99    10277.66    275.91 o 
  -5   3   9    12819.01    12368.25    306.05 o 
  -4   3   9       58.47       46.87     50.39 o 
  -3   3   9    10986.58    10941.10    371.13 o 
  -2   3   9     6405.03     6205.70    184.01 o 
  -1   3   9      731.87      877.31     86.82 o 
   0   3   9    10160.63     9781.57    304.61 o 
   1   3   9     4536.73     4756.45    228.22 o 
   2   3   9      635.62      654.81    206.26 o 
   3   3   9     9814.03    10100.28    564.04 o 
   4   3   9     6841.20     6923.89    542.70 o 
   5   3   9       58.28      -89.96    144.76 o 
   6   3   9     3584.50     3494.44   1111.78 o 
   7   3   9     1170.40      881.30    283.12 o 
   8   3   9      223.29      283.62    373.26 o 
   9   3   9     1540.81     1189.52    381.43 o 
 -13   4   9      203.24      162.70    267.98 o 
 -12   4   9       88.31     -116.23    233.19 o 
 -11   4   9       44.04       74.98     94.45 o 
 -10   4   9     1030.06      990.94    135.24 o 
  -9   4   9       26.86      160.79     83.83 o 
  -8   4   9      253.84      248.39     82.79 o 
  -7   4   9     1532.76     1689.16    136.46 o 
  -6   4   9       33.82       -9.88     59.93 o 
  -5   4   9      450.19      449.69     72.73 o 
  -4   4   9     4523.91     4357.89    172.18 o 
  -3   4   9     1802.63     1629.03    206.31 o 
  -2   4   9     3279.85     3315.02    139.71 o 
  -1   4   9     2888.54     2766.58    129.02 o 
   0   4   9     5306.21     5224.40    229.93 o 
   1   4   9      100.76      105.51     75.93 o 
   2   4   9     2811.15     3381.92    277.74 o 
   3   4   9      705.89      497.51    144.85 o 
   4   4   9      107.31      237.90    164.17 o 
   5   4   9     1752.76     1788.81    315.05 o 
   6   4   9        1.13      -51.66    175.45 o 
   7   4   9      137.03      118.10    210.26 o 
   8   4   9      471.76      140.86    247.14 o 
   9   4   9       39.82       74.53    253.36 o 
 -13   5   9       60.28      -69.92    251.65 o 
 -12   5   9     1753.01     2107.16    393.98 o 
 -11   5   9     2197.62     2054.97    185.84 o 
 -10   5   9      159.88      173.54     88.93 o 
  -9   5   9     6179.02     5949.90    260.15 o 
  -8   5   9     5373.87     5260.48    301.24 o 
  -7   5   9       21.88       61.94     63.91 o 
  -6   5   9     5162.90     5577.88    255.62 o 
  -5   5   9     8562.26     8374.51    241.30 o 
  -4   5   9      123.36       95.28     52.78 o 
  -3   5   9    13365.39    12926.98    403.35 o 
  -2   5   9    11224.91    11085.64    323.72 o 
  -1   5   9      717.41      747.87     85.03 o 
   0   5   9     5633.54     5142.69    228.67 o 
   1   5   9     4444.11     4122.65    246.77 o 
   2   5   9       28.61      -86.82     86.82 o 
   3   5   9     6844.37     7774.36    744.34 o 
   4   5   9     2574.18     2569.21    341.80 o 
   5   5   9      149.59      227.93    170.91 o 
   6   5   9     1764.37     1202.62    384.13 o 
   7   5   9     2016.75     1924.48    363.02 o 
   8   5   9      173.80      319.37    307.17 o 
   9   5   9      914.24     1341.36    367.20 o 
 -13   6   9      414.19      509.75    320.54 o 
 -12   6   9      215.72      279.11    339.88 o 
 -11   6   9      219.33      241.74    104.39 o 
 -10   6   9     1391.76     1616.32    166.44 o 
  -9   6   9      654.20      596.49    112.22 o 
  -8   6   9      238.73      110.87     74.68 o 
  -7   6   9     1423.16     1339.98    125.21 o 
  -6   6   9      378.46      416.61    101.46 o 
  -5   6   9     2050.60     1851.81    137.68 o 
  -4   6   9     5027.74     4731.02    254.65 o 
  -3   6   9     1029.92     1115.43    127.00 o 
  -2   6   9     1318.47     1234.55     91.66 o 
  -1   6   9     2682.16     2660.48    129.09 o 
   0   6   9      834.95      683.56    104.97 o 
   1   6   9      280.94      233.85     88.73 o 
   2   6   9     2340.98     2190.09    277.59 o 
   3   6   9      606.57      800.27    250.92 o 
   4   6   9      621.02      561.19    204.52 o 
   5   6   9     4181.60     4781.54    494.45 o 
   6   6   9      652.40      612.06    246.78 o 
   7   6   9      405.69      432.71    226.26 o 
   8   6   9      989.90      892.36    302.43 o 
   9   6   9      331.13      368.59    307.13 o 
 -13   7   9       32.32       71.53    267.35 o 
 -12   7   9     1086.56     1449.85    335.25 o 
 -11   7   9     1687.81     1541.64    148.15 o 
 -10   7   9      169.90      106.61     85.59 o 
  -9   7   9     3175.24     3367.85    262.22 o 
  -8   7   9     5087.26     5237.23    244.11 o 
  -7   7   9      566.81      420.85     91.78 o 
  -6   7   9     4309.98     4451.29    214.09 o 
  -5   7   9     4150.34     4207.06    224.23 o 
  -4   7   9      349.15      327.92     62.08 o 
  -3   7   9    10643.92    10158.74    269.85 o 
  -2   7   9     7107.98     7155.84    201.49 o 
  -1   7   9      993.35      904.31    105.81 o 
   0   7   9     5872.80     6202.42    320.97 o 
   1   7   9     1967.04     1828.60    171.93 o 
   2   7   9        3.52      113.42     93.00 o 
   3   7   9     6958.92     7109.23    420.38 o 
   4   7   9     7039.63     6916.29    440.92 o 
   5   7   9      138.32       88.68    167.80 o 
   6   7   9     1184.56      767.50    247.23 o 
   7   7   9     1174.18      474.44    231.87 o 
   8   7   9      236.42      623.49    292.21 o 
   9   7   9     1099.94      481.81    743.20 o 
 -13   8   9      874.89      824.81    336.47 o 
 -12   8   9      418.30      781.39    363.95 o 
 -11   8   9      300.23      186.83     89.90 o 
 -10   8   9     2208.07     2369.37    182.47 o 
  -9   8   9      964.89      972.20    131.25 o 
  -8   8   9     1864.63     1934.57    154.23 o 
  -7   8   9     5009.59     4886.94    239.07 o 
  -6   8   9     4739.31     4686.33    221.93 o 
  -5   8   9     1002.19      965.96    109.05 o 
  -4   8   9     3874.24     4078.55    178.03 o 
  -3   8   9     1469.64     1697.68    118.65 o 
  -2   8   9     2516.24     2570.84    174.71 o 
  -1   8   9     7156.37     7793.95    311.12 o 
   0   8   9     1153.49     1182.48    231.60 o 
   1   8   9      648.85      619.51    116.37 o 
   2   8   9     5390.92     5502.80    292.28 o 
   3   8   9      378.20      362.15    140.11 o 
   4   8   9     1270.28     1262.93    376.46 o 
   5   8   9     3315.02     3057.34    618.50 o 
   6   8   9      553.37      364.14    544.71 o 
   7   8   9      704.51      637.24    273.28 o 
   8   8   9     1020.51      968.61    314.56 o 
   9   8   9      384.28     -105.52    283.43 o 
 -13   9   9       28.12       96.09    278.51 o 
 -12   9   9      648.09      547.35    210.39 o 
 -11   9   9      921.15      995.06    190.50 o 
 -10   9   9       24.81       -5.74     81.77 o 
  -9   9   9     1805.46     1717.97    158.36 o 
  -8   9   9     1478.98     1517.19    143.88 o 
  -7   9   9      748.09      482.25     96.68 o 
  -6   9   9     3707.32     4205.83    233.82 o 
  -5   9   9       47.42       71.92     62.17 o 
  -4   9   9     1683.61     1533.17    118.54 o 
  -3   9   9     7804.92     7941.54    238.74 o 
  -2   9   9     4900.27     4756.58    173.07 o 
  -1   9   9      159.04      188.96     89.77 o 
   0   9   9     1854.28     1974.16    363.29 o 
   1   9   9     9759.70     9823.95    371.06 o 
   2   9   9      202.56      194.57     97.55 o 
   3   9   9     2882.00     3217.47    338.86 o 
   4   9   9      890.27     1092.56    210.73 o 
   5   9   9       76.45       53.63    158.80 o 
   6   9   9     2174.13     2457.35    381.55 o 
   7   9   9     1453.09     1121.64    297.18 o 
   8   9   9       27.68      -78.68    224.60 o 
   9   9   9      866.85     1162.96    389.92 o 
 -13  10   9     1734.72      911.65    340.10 o 
 -12  10   9      930.45      997.42    243.10 o 
 -11  10   9     1037.07      905.71    149.83 o 
 -10  10   9     2567.39     2303.32    258.65 o 
  -9  10   9     1997.48     2133.94    173.78 o 
  -8  10   9      669.91      508.82    123.00 o 
  -7  10   9     7538.00     7494.33    318.46 o 
  -6  10   9     3589.51     3956.58    210.74 o 
  -5  10   9      829.28     1003.79    165.95 o 
  -4  10   9     9965.57    10229.80    282.03 o 
  -3  10   9     4511.51     4710.72    191.74 o 
  -2  10   9     1802.54     1926.43    116.12 o 
  -1  10   9    10358.75    10328.24    418.22 o 
   0  10   9     3683.06     3812.72    274.85 o 
   1  10   9     2934.17     3065.84    265.16 o 
   2  10   9     4509.00     5069.39    373.56 o 
   3  10   9      807.55      856.95    144.94 o 
   4  10   9     1918.83     1709.77    292.86 o 
   5  10   9     4495.40     4019.45    449.68 o 
   6  10   9      706.89      686.22    338.89 o 
   7  10   9     1099.49      634.92    280.91 o 
   8  10   9     1508.01     2768.87    650.95 o 
 -13  11   9       24.71      144.75    270.98 o 
 -12  11   9      181.88      266.67    193.91 o 
 -11  11   9      340.76      172.67    162.66 o 
 -10  11   9        3.61      -22.98     90.60 o 
  -9  11   9     4025.72     4321.92    242.94 o 
  -8  11   9      655.72      620.48    107.94 o 
  -7  11   9        5.25       13.59     78.45 o 
  -6  11   9       92.93      122.77     78.58 o 
  -5  11   9      140.14      194.42     75.71 o 
  -4  11   9      563.50      659.05     98.52 o 
  -3  11   9     2975.03     3177.19    171.42 o 
  -2  11   9     2092.73     2062.42    142.40 o 
  -1  11   9      636.31      322.98    113.95 o 
   0  11   9       24.90      126.36    110.30 o 
   1  11   9     2368.80     2409.60    224.64 o 
   2  11   9       46.43      171.77     93.26 o 
   3  11   9      141.29      161.85    104.32 o 
   4  11   9      435.02      468.57    161.64 o 
   5  11   9       26.95       30.60    182.98 o 
   6  11   9     1048.06      813.86    256.95 o 
   7  11   9      442.21      419.35    371.70 o 
   8  11   9      149.32       -4.11    253.57 o 
 -12  12   9      850.30      892.35    236.32 o 
 -11  12   9      179.22      356.28    184.78 o 
 -10  12   9     3443.47     3607.12    232.43 o 
  -9  12   9     1284.29     1187.06    139.02 o 
  -8  12   9     1257.98     1047.41    281.80 o 
  -7  12   9    11171.62    11704.99    392.98 o 
  -6  12   9      807.35      830.06    114.98 o 
  -5  12   9     1343.37     1410.52    134.43 o 
  -4  12   9     9993.63    10212.33    429.59 o 
  -3  12   9     1149.48     1109.35    105.39 o 
  -2  12   9     3127.40     3217.54    224.90 o 
  -1  12   9     6210.55     6200.46    457.59 o 
   0  12   9     3284.01     3190.52    264.53 o 
   1  12   9     5433.17     5379.20    298.71 o 
   2  12   9     7444.33     7666.02    359.07 o 
   3  12   9      741.69      869.13    147.27 o 
   4  12   9      434.57      492.58    162.68 o 
   5  12   9     2698.22     3515.20    429.44 o 
   6  12   9      287.74      437.48    251.89 o 
   7  12   9      602.15      239.40    401.34 o 
   8  12   9     2111.36     2186.74    478.56 o 
 -12  13   9       66.70       71.42    186.65 o 
 -11  13   9      669.87      472.91    197.90 o 
 -10  13   9        1.66      -70.76     94.89 o 
  -9  13   9      886.79      843.96    130.58 o 
  -8  13   9      642.04      447.87    123.33 o 
  -7  13   9       99.93      145.86     97.12 o 
  -6  13   9     3371.17     3593.22    299.96 o 
  -5  13   9      414.85      337.58     92.75 o 
  -4  13   9      338.43      380.00     92.37 o 
  -3  13   9      721.51      568.30    111.10 o 
  -2  13   9      393.00      234.53    149.03 o 
  -1  13   9      122.85       31.67    112.09 o 
   0  13   9        6.17       70.44    100.04 o 
   1  13   9      572.38      549.29    122.43 o 
   2  13   9      352.51      352.85    125.00 o 
   3  13   9      410.93      447.59    128.14 o 
   4  13   9      125.15       72.91    159.61 o 
   5  13   9        7.25      -10.15    175.13 o 
   6  13   9      339.38      218.42    243.59 o 
   7  13   9       14.60        7.00    339.57 o 
   8  13   9        4.09      169.90    276.97 o 
 -12  14   9     1213.98     1319.67    269.29 o 
 -11  14   9      579.04      480.35    213.70 o 
 -10  14   9     3826.11     3940.79    354.49 o 
  -9  14   9     1802.08     1690.33    169.16 o 
  -8  14   9     2087.69     2093.86    228.49 o 
  -7  14   9     6882.98     7320.68    411.80 o 
  -6  14   9      344.65      383.45     98.45 o 
  -5  14   9      141.25      135.59     88.09 o 
  -4  14   9    14289.85    14260.74    412.98 o 
  -3  14   9     4320.82     4959.73    442.06 o 
  -2  14   9     3506.87     3877.67    369.44 o 
  -1  14   9    10431.57    10083.34    450.75 o 
   0  14   9     2162.32     2213.16    259.03 o 
   1  14   9     5870.48     5614.44    314.98 o 
   2  14   9     9012.76     9060.29    399.44 o 
   3  14   9     1586.30     1694.19    288.33 o 
   4  14   9     2151.80     2195.83    280.01 o 
   5  14   9     5055.93     4884.45    508.30 o 
   6  14   9      564.00      402.62    377.63 o 
   7  14   9      681.26      469.64    301.12 o 
   8  14   9     2720.63     3259.35    399.57 o 
 -12  15   9       12.38     -177.73    177.73 o 
 -11  15   9        6.53       85.13    178.87 o 
 -10  15   9      233.11      278.46    121.49 o 
  -9  15   9        9.33       72.09     94.71 o 
  -8  15   9        3.60      -35.44     85.93 o 
  -7  15   9      101.71      152.08     92.04 o 
  -6  15   9      472.03      498.12    118.25 o 
  -5  15   9       12.41       20.83     90.34 o 
  -4  15   9       74.35       53.50     86.60 o 
  -3  15   9       12.83       26.78     89.64 o 
  -2  15   9       10.70       77.17    146.83 o 
  -1  15   9       20.02      196.94    152.85 o 
   0  15   9      704.94      374.71    126.16 o 
   1  15   9      511.09      381.38    120.29 o 
   2  15   9      435.11      258.53     98.78 o 
   3  15   9      643.81      443.83    118.15 o 
   4  15   9      274.15      133.59    106.58 o 
   5  15   9       19.61      -24.15    144.81 o 
   6  15   9       81.12       13.11    200.27 o 
   7  15   9       22.70      -31.52    170.99 o 
   8  15   9       10.03      324.21    228.91 o 
 -12  16   9      712.33      618.37    240.27 o 
 -11  16   9      821.82      971.92    243.69 o 
 -10  16   9     3059.67     3090.70    341.93 o 
  -9  16   9      828.71      821.89    140.55 o 
  -8  16   9     2247.43     2101.17    393.57 o 
  -7  16   9    12003.68    12290.72    443.79 o 
  -6  16   9     3786.30     3985.16    286.10 o 
  -5  16   9     5153.78     5265.43    294.18 o 
  -4  16   9     7243.42     7757.38    484.88 o 
  -3  16   9     4777.52     5149.99    338.80 o 
  -2  16   9     2444.73     2727.26    336.50 o 
  -1  16   9    10976.67    11797.91    900.76 o 
   0  16   9     1280.17     1178.89    193.55 o 
   1  16   9     2728.51     3033.23    315.44 o 
   2  16   9     8876.25     8654.51    349.54 o 
   3  16   9     2214.46     2382.22    344.83 o 
   4  16   9      616.54      434.54    124.40 o 
   5  16   9     2984.57     3405.01    422.17 o 
   6  16   9      479.75      288.33    343.73 o 
   7  16   9      193.75      112.28    186.52 o 
   8  16   9     1186.00      911.91    249.48 o 
 -12  17   9       83.44      183.54    205.16 o 
 -11  17   9       34.85      111.39    195.42 o 
 -10  17   9        3.44     -105.21    163.94 o 
  -9  17   9      268.29       30.12    106.10 o 
  -8  17   9       15.77      -49.03    102.74 o 
  -7  17   9      335.46      346.25    151.13 o 
  -6  17   9      301.34      357.97    119.77 o 
  -5  17   9      704.58      430.91    122.94 o 
  -4  17   9      167.78       30.80     90.62 o 
  -3  17   9        1.01       -7.40    167.23 o 
  -2  17   9      169.53       61.65    148.72 o 
  -1  17   9      353.68      549.14    190.72 o 
   0  17   9      173.25      110.53    157.77 o 
   1  17   9      824.87      567.28    133.80 o 
   2  17   9      561.50      549.16    124.25 o 
   3  17   9      165.14      311.60    120.91 o 
   4  17   9       44.59       74.22    112.49 o 
   5  17   9        6.67       40.45    154.18 o 
   6  17   9       41.18      248.65    209.96 o 
   7  17   9      372.04      402.77    224.35 o 
 -11  18   9      789.25      600.93    229.00 o 
 -10  18   9     2951.40     2941.89    344.48 o 
  -9  18   9      415.86      467.35    138.91 o 
  -8  18   9     2160.40     2213.18    249.08 o 
  -7  18   9     5208.26     5590.25    320.71 o 
  -6  18   9     3700.09     3160.18    240.57 o 
  -5  18   9     1879.23     2064.64    399.69 o 
  -4  18   9     4583.86     5244.64    424.58 o 
  -3  18   9     4461.74     4230.30    420.65 o 
  -2  18   9     1072.66      894.42    228.75 o 
  -1  18   9    15349.12    16387.38   1224.98 o 
   0  18   9      405.53      238.55    171.86 o 
   1  18   9      740.81      696.79    146.49 o 
   2  18   9     5935.80     6202.19    339.49 o 
   3  18   9     2773.42     3014.85    342.89 o 
   4  18   9     2161.00     1992.21    253.95 o 
   5  18   9     2736.36     3095.86    278.23 o 
   6  18   9      582.83      183.98    193.79 o 
   7  18   9      403.67      498.00    235.57 o 
 -11  19   9      476.51      539.43    228.92 o 
 -10  19   9       11.17       69.09    187.35 o 
  -9  19   9      240.94      214.20    139.17 o 
  -8  19   9       85.62      158.73    123.73 o 
  -7  19   9        4.19      -67.25    105.98 o 
  -6  19   9      163.55      268.62    124.15 o 
  -5  19   9      120.17      151.50    110.43 o 
  -4  19   9      208.50       60.89    128.67 o 
  -3  19   9       16.73     -120.77    159.95 o 
  -2  19   9      432.98      149.93    272.95 o 
  -1  19   9       37.92     -103.45    136.43 o 
   0  19   9      650.88      650.40    199.28 o 
   1  19   9      182.21       64.38    122.76 o 
   2  19   9      313.01      158.51     86.96 o 
   3  19   9      910.98      765.85    114.90 o 
   4  19   9      316.75      398.82    114.85 o 
   5  19   9       53.48      -32.62    102.61 o 
   6  19   9      659.91      550.97    216.30 o 
   7  19   9      847.09      877.05    312.63 o 
 -11  20   9      379.53       22.61    201.86 o 
 -10  20   9     2012.84     2150.62    374.86 o 
  -9  20   9      303.74      387.20    189.44 o 
  -8  20   9      702.08      877.91    167.03 o 
  -7  20   9     5522.91     5681.50    574.98 o 
  -6  20   9     2264.52     2188.17    219.97 o 
  -5  20   9     1446.60     1480.78    187.43 o 
  -4  20   9     4787.61     4870.09    677.73 o 
  -3  20   9      749.80     1217.29    265.31 o 
  -2  20   9     2974.70     2720.83    353.83 o 
  -1  20   9     6864.45     7710.78    578.05 o 
   0  20   9      800.99      682.99    217.34 o 
   1  20   9      807.46      940.17    245.26 o 
   2  20   9     4024.11     4237.83    236.43 o 
   3  20   9      632.60      455.58    122.72 o 
   4  20   9      697.97      661.26    160.77 o 
   5  20   9     3193.36     3459.52    250.29 o 
   6  20   9      398.07      189.63    205.46 o 
   7  20   9      401.44      149.43    259.89 o 
 -11  21   9      741.97      595.65    242.23 o 
 -10  21   9        9.71      -19.67    215.69 o 
  -9  21   9      400.06      464.60    269.21 o 
  -8  21   9      293.28      312.06    138.59 o 
  -7  21   9        1.31      -29.27    108.21 o 
  -6  21   9      715.60      360.75    137.87 o 
  -5  21   9     1159.69      873.98    271.08 o 
  -4  21   9       88.52        0.87    169.44 o 
  -3  21   9       31.33       39.57    231.40 o 
  -2  21   9      213.56       42.53    178.87 o 
  -1  21   9      852.27      700.36    224.04 o 
   0  21   9      958.12     1091.12    255.80 o 
   1  21   9      901.66     1069.75    267.44 o 
   2  21   9       29.23       79.13    128.88 o 
   3  21   9     1311.02     1505.12    159.17 o 
   4  21   9     1107.19     1189.17    159.92 o 
   5  21   9        4.76      -52.69    123.40 o 
   6  21   9     1103.13      862.83    299.34 o 
 -10  22   9      830.73      378.81    360.57 o 
  -9  22   9      542.12      540.21    268.71 o 
  -8  22   9      735.00      812.02    173.47 o 
  -7  22   9     3383.15     3564.99    284.38 o 
  -6  22   9       33.64      186.87    139.52 o 
  -5  22   9      742.13      902.02    198.45 o 
  -4  22   9     4475.96     4130.57    895.77 o 
  -3  22   9      908.66      822.51    309.04 o 
  -2  22   9     2070.20     2664.31    483.92 o 
  -1  22   9     3164.37     3514.28    414.75 o 
   0  22   9     1523.15     1415.66    294.70 o 
   1  22   9       12.36       57.74    161.03 o 
   2  22   9     2016.08     1861.65    321.21 o 
   3  22   9     1771.05     1609.47    194.01 o 
   4  22   9      666.73      711.43    136.80 o 
   5  22   9     2068.54     1778.08    280.25 o 
   6  22   9      207.59     -122.12    240.14 o 
 -10  23   9       21.38     -140.62    241.30 o 
  -9  23   9      849.84     1065.81    322.46 o 
  -8  23   9      364.77      353.17    169.43 o 
  -7  23   9       57.98       50.71    132.11 o 
  -6  23   9      446.12      419.58    226.59 o 
  -5  23   9      569.43      310.67    209.25 o 
  -4  23   9       84.21      252.86    194.45 o 
  -3  23   9     1318.54     1261.12    291.52 o 
  -2  23   9      688.33      539.22    208.91 o 
  -1  23   9       10.74      -32.43    175.90 o 
   0  23   9      350.89      326.24    231.35 o 
   1  23   9     1010.84      465.75    256.52 o 
   2  23   9      149.00      211.26    180.76 o 
   3  23   9      746.38      802.35    211.43 o 
   4  23   9     1072.62     1050.23    176.05 o 
   5  23   9        6.28      292.78    192.48 o 
   6  23   9     1594.54     1018.13    311.33 o 
 -10  24   9      821.44      531.48    268.76 o 
  -9  24   9      276.26      -32.69    253.21 o 
  -8  24   9      524.22      605.35    308.51 o 
  -7  24   9     1141.61      718.25    175.60 o 
  -6  24   9        8.65      -28.05    164.57 o 
  -5  24   9      546.39      483.86    244.07 o 
  -4  24   9     2183.30     1767.10    366.87 o 
  -3  24   9      689.04      465.14    234.11 o 
  -2  24   9     1489.87     1394.84    662.44 o 
  -1  24   9     1776.91     1809.44    332.88 o 
   0  24   9      795.85      560.40    244.19 o 
   1  24   9      164.89       42.75    187.77 o 
   2  24   9     1461.45     1684.51    329.94 o 
   3  24   9      511.95      112.56    206.95 o 
   4  24   9      926.96      766.44    194.62 o 
   5  24   9      849.35      787.12    233.76 o 
  -9  25   9      455.47       97.79    173.17 o 
  -8  25   9      775.65      851.73    317.90 o 
  -7  25   9       71.95      153.47    176.70 o 
  -6  25   9     1750.26     1612.82    339.93 o 
  -5  25   9     1954.02     1625.03    390.68 o 
  -4  25   9      174.01      299.58    218.84 o 
  -3  25   9     2002.19     1940.94    571.18 o 
  -2  25   9      880.93      630.25    246.70 o 
  -1  25   9       12.61       84.75    225.42 o 
   0  25   9     1616.31     1416.84    313.76 o 
   1  25   9     1863.29     1719.04    325.28 o 
   2  25   9       19.45      310.11    229.14 o 
   3  25   9     1149.05     1033.70    632.80 o 
   4  25   9     1608.68     1094.31    447.00 o 
   5  25   9       22.90      143.95    190.71 o 
  -9  26   9      109.83      130.94    245.55 o 
  -8  26   9       90.63       35.42    235.82 o 
  -7  26   9      786.44      495.71    211.97 o 
  -6  26   9       54.22     -199.44    199.44 o 
  -5  26   9      199.60      257.35    269.36 o 
  -4  26   9      293.59      254.37    394.84 o 
  -3  26   9       66.03      317.37    231.19 o 
  -2  26   9       56.89     -138.46    245.81 o 
  -1  26   9      619.67      523.41    487.35 o 
   0  26   9      173.35      220.04    231.18 o 
   1  26   9       47.41      399.77    229.43 o 
   2  26   9      820.58     1561.60    412.05 o 
   3  26   9      174.94      -34.90    203.21 o 
   4  26   9      301.93      710.96    397.39 o 
   5  26   9      346.20      362.76    339.67 o 
  -8  27   9     1005.86      905.18    341.71 o 
  -7  27   9       13.46      119.29    242.13 o 
  -6  27   9     1076.15      938.50    301.83 o 
  -5  27   9     1948.62     1806.70    355.54 o 
  -4  27   9       18.75      -33.11    208.53 o 
  -3  27   9     2364.37     2692.16    565.77 o 
  -2  27   9     1300.50     1197.91    291.89 o 
  -1  27   9      110.63      258.68    207.96 o 
   0  27   9     2117.84     2970.07    491.67 o 
   1  27   9     2317.21     3583.48    951.51 o 
   2  27   9       76.95      125.73    244.51 o 
   3  27   9     1620.41     1844.16    367.76 o 
   4  27   9      762.01      714.39    428.07 o 
  -8  28   9      313.61      308.79    298.63 o 
  -7  28   9       69.05       -2.46    274.41 o 
  -6  28   9       15.94     -218.72    218.72 o 
  -5  28   9      173.91      340.19    262.80 o 
  -4  28   9       69.23       57.19    217.53 o 
  -3  28   9       24.35       43.22    237.42 o 
  -2  28   9       28.02       67.17    218.22 o 
  -1  28   9      354.48      646.87    278.65 o 
   0  28   9       74.12      116.33    229.07 o 
   1  28   9       96.93       -8.23    275.24 o 
   2  28   9      454.07      783.53    295.43 o 
   3  28   9       36.21      197.92    359.85 o 
   4  28   9      144.19      432.23    371.81 o 
  -7  29   9       10.51      225.08    300.41 o 
  -6  29   9      973.43     1330.84    359.62 o 
  -5  29   9     2270.67     1842.93    376.77 o 
  -4  29   9       15.98     -195.72    239.15 o 
  -3  29   9     2257.99     1423.25    340.47 o 
  -2  29   9     1168.83     1107.84    298.16 o 
  -1  29   9       31.13     -112.38    221.04 o 
   0  29   9     3036.41     2550.08    415.88 o 
   1  29   9     1721.16     1966.76    426.36 o 
   2  29   9      238.00      -24.96    341.23 o 
   3  29   9     1731.45     1232.42    513.87 o 
  -6  30   9        3.52      -14.35    251.56 o 
  -5  30   9      110.61      -34.00    236.02 o 
  -4  30   9       85.25      107.66    236.43 o 
  -3  30   9      117.27      423.13    275.14 o 
  -2  30   9        1.75       -4.71    245.14 o 
  -1  30   9      138.47      -58.70    239.20 o 
   0  30   9       17.86       17.81    257.11 o 
   1  30   9       40.61      -43.26    237.35 o 
   2  30   9       47.04      502.02    379.29 o 
  -6  31   9     1298.00      818.33    457.09 o 
  -5  31   9     2132.22     1794.68    390.88 o 
  -4  31   9        0.07       95.00    252.95 o 
  -3  31   9     1308.71     1586.86    374.37 o 
  -2  31   9      807.18      909.95    306.78 o 
  -1  31   9        6.06       98.99    360.26 o 
   0  31   9     2393.05     3173.47    888.90 o 
   1  31   9      864.27      793.64    457.92 o 
  -4  32   9       40.67      118.72    268.99 o 
  -3  32   9       68.98      272.27    264.74 o 
  -2  32   9       30.31      278.62    289.14 o 
  -1  32   9       36.17     -149.15    247.34 o 
   0  32   9        0.39      -55.17    280.86 o 
  -2  33   9     1463.12      899.93    470.71 o 
 -13   0  10      490.13     -246.07    375.65 o 
 -12   0  10     3247.79     2407.22    600.51 o 
 -11   0  10      370.57      495.61    171.44 o 
 -10   0  10     2455.46     2366.93    279.34 o 
  -9   0  10     6724.00     6299.71    424.35 o 
  -8   0  10     2293.21     2278.91    261.90 o 
  -7   0  10     5281.94     5862.62    316.15 o 
  -6   0  10    18388.23    18087.03    590.65 o 
  -5   0  10     2243.25     2099.31    207.37 o 
  -4   0  10     2396.01     2649.11    306.32 o 
  -3   0  10    23913.98    23804.48    709.25 o 
  -2   0  10      251.14      223.56     74.77 o 
  -1   0  10    10341.02    10733.20    410.10 o 
   0   0  10     8016.63     8152.22    493.62 o 
   1   0  10     3474.46     3657.17    355.31 o 
   2   0  10     3488.98     3498.58    363.22 o 
   3   0  10     4281.05     3249.74    521.26 o 
   4   0  10     1092.82      299.84    281.64 o 
   5   0  10     2662.78     2224.49    498.69 o 
   6   0  10     3838.03     4103.70    703.57 o 
   7   0  10        2.21       18.62    333.95 o 
   8   0  10     1208.60     1725.60    550.38 o 
 -13   1  10       56.64      339.61    286.68 o 
 -12   1  10       27.31      -69.97    229.12 o 
 -11   1  10       22.55       42.09    106.77 o 
 -10   1  10       36.36       60.22     94.18 o 
  -9   1  10      118.37        9.74     79.24 o 
  -8   1  10       11.38       80.63     83.42 o 
  -7   1  10      122.88       -7.01     66.60 o 
  -6   1  10      134.03       85.60     78.07 o 
  -5   1  10      751.56      772.58     90.38 o 
  -4   1  10      363.22      300.70     66.09 o 
  -3   1  10        7.43      -42.12     53.18 o 
  -2   1  10        1.06       -0.69     51.35 o 
  -1   1  10      112.34      141.61     66.69 o 
   0   1  10      258.48      277.49     98.49 o 
   1   1  10      356.35      319.74     98.75 o 
   2   1  10      564.55      456.26    146.25 o 
   3   1  10       61.23      124.64    147.02 o 
   4   1  10       94.28       87.46    173.17 o 
   5   1  10       82.28      173.75    181.82 o 
   6   1  10        0.94      -37.38    186.33 o 
   7   1  10       81.60      266.38    234.02 o 
   8   1  10       33.59      282.89    280.26 o 
 -13   2  10      748.59      373.32    498.79 o 
 -12   2  10     3269.50     3983.70    493.55 o 
 -11   2  10      352.01      462.56    115.67 o 
 -10   2  10     1890.38     1820.66    365.81 o 
  -9   2  10     4327.04     4602.64    296.00 o 
  -8   2  10     2420.97     2398.84    169.80 o 
  -7   2  10     4308.51     4200.08    211.86 o 
  -6   2  10    20946.10    20706.90    534.97 o 
  -5   2  10      936.05      910.10    118.37 o 
  -4   2  10     8655.63     8346.72    243.04 o 
  -3   2  10    10998.85    11153.21    290.92 o 
  -2   2  10     1494.80     1388.58    120.04 o 
  -1   2  10     7751.33     7512.01    242.90 o 
   0   2  10     6849.72     7299.29    356.86 o 
   1   2  10     1010.73      823.98    132.33 o 
   2   2  10     3320.95     3144.89    284.78 o 
   3   2  10     5368.79     6290.28    493.57 o 
   4   2  10      427.27      402.66    200.69 o 
   5   2  10      817.37      888.73    282.10 o 
   6   2  10     2767.81     3021.38    428.25 o 
   7   2  10      242.22        3.42    221.26 o 
   8   2  10     1013.75      381.19    312.27 o 
 -13   3  10      283.29      651.66    318.33 o 
 -12   3  10        2.83       84.38    223.57 o 
 -11   3  10      124.02       34.53    128.32 o 
 -10   3  10     1475.75     1321.31    160.75 o 
  -9   3  10       74.89       75.11     87.54 o 
  -8   3  10      656.43      507.77    101.51 o 
  -7   3  10        4.52        4.40     69.18 o 
  -6   3  10       22.43       38.80     67.43 o 
  -5   3  10      859.24      914.50     93.07 o 
  -4   3  10      112.54      131.22     61.98 o 
  -3   3  10     1197.40     1202.79     95.78 o 
  -2   3  10      619.07      595.78     77.31 o 
  -1   3  10     1214.01     1255.78    110.96 o 
   0   3  10       65.76       92.31     73.49 o 
   1   3  10      201.56      313.63    104.84 o 
   2   3  10      208.03      359.36    132.91 o 
   3   3  10       44.51      103.04    132.48 o 
   4   3  10      781.31      473.01    203.82 o 
   5   3  10      255.60      306.39    182.74 o 
   6   3  10      179.51      330.20    226.37 o 
   7   3  10      283.54     -203.74    217.97 o 
   8   3  10       88.76      343.97    264.45 o 
 -13   4  10      703.30      803.12    349.87 o 
 -12   4  10     3069.39     3775.61   1375.79 o 
 -11   4  10      683.96      453.21    137.55 o 
 -10   4  10     1295.23     1129.43    152.14 o 
  -9   4  10     5515.29     5672.40    324.52 o 
  -8   4  10     3193.21     3042.74    192.39 o 
  -7   4  10     3757.99     3676.10    204.22 o 
  -6   4  10    10973.28    10460.49    326.42 o 
  -5   4  10     2089.08     2077.15    163.73 o 
  -4   4  10     2180.20     2213.69    135.24 o 
  -3   4  10    16901.13    16739.49    358.57 o 
  -2   4  10     1914.95     2130.63    122.81 o 
  -1   4  10     7164.62     7325.23    277.34 o 
   0   4  10     6340.06     6813.40    277.37 o 
   1   4  10       15.58       18.42     90.21 o 
   2   4  10     6357.65     6675.00    718.68 o 
   3   4  10    10481.42    10654.29    740.59 o 
   4   4  10      334.05      501.49    214.20 o 
   5   4  10     2491.20     2928.62    885.05 o 
   6   4  10     1815.85     1790.42    349.81 o 
   7   4  10      166.66        0.01    215.42 o 
   8   4  10     1400.24     1338.77    361.21 o 
 -13   5  10      472.75      204.24    280.61 o 
 -12   5  10       21.87     -212.33    302.70 o 
 -11   5  10      538.01      468.90    122.52 o 
 -10   5  10     1865.26     1710.48    241.65 o 
  -9   5  10       61.70      -43.30     78.85 o 
  -8   5  10     1485.03     1294.73    181.65 o 
  -7   5  10     1037.48     1005.35    121.30 o 
  -6   5  10       90.35       21.99     70.69 o 
  -5   5  10     5470.92     5836.70    242.34 o 
  -4   5  10      893.55      795.50    113.35 o 
  -3   5  10      416.26      298.52     67.66 o 
  -2   5  10     2257.89     2111.94    122.93 o 
  -1   5  10     2933.19     3215.69    190.38 o 
   0   5  10        1.61      -32.43     70.00 o 
   1   5  10      345.64      185.59     90.74 o 
   2   5  10     2059.45     1863.19    233.91 o 
   3   5  10       12.07      -88.31    114.43 o 
   4   5  10     2880.85     2512.70    347.53 o 
   5   5  10      485.14      317.50    290.42 o 
   6   5  10       29.31      -92.88    192.35 o 
   7   5  10      379.16      231.33    262.03 o 
   8   5  10      259.79       91.81    265.49 o 
 -13   6  10      965.72      239.32    317.65 o 
 -12   6  10     2751.00     3698.18    633.32 o 
 -11   6  10      289.86      375.77    127.84 o 
 -10   6  10     1263.85     1437.00    149.68 o 
  -9   6  10     3899.92     4039.03    228.77 o 
  -8   6  10      637.14      828.04    118.62 o 
  -7   6  10     4351.21     4925.84    236.84 o 
  -6   6  10     6027.52     6203.05    274.99 o 
  -5   6  10     1836.66     1933.63    148.76 o 
  -4   6  10      781.42      619.39    101.96 o 
  -3   6  10     7909.18     8745.46    235.55 o 
  -2   6  10        6.82       -5.00     53.16 o 
  -1   6  10     2624.00     2506.60    191.63 o 
   0   6  10    10558.73    10410.38    337.19 o 
   1   6  10      827.39      993.20    146.57 o 
   2   6  10     2377.27     2639.24    265.89 o 
   3   6  10     7014.21     7395.92    451.11 o 
   4   6  10      121.69      453.73    202.12 o 
   5   6  10     1758.13     2216.61    664.05 o 
   6   6  10     2232.28     2163.02    362.71 o 
   7   6  10      150.04       32.90    239.44 o 
   8   6  10     1067.12     1105.94    380.75 o 
 -13   7  10      483.96      777.91    322.55 o 
 -12   7  10        1.05       52.93    226.71 o 
 -11   7  10      918.71      829.61    198.71 o 
 -10   7  10     2688.41     2631.79    220.58 o 
  -9   7  10      167.34      118.34     85.50 o 
  -8   7  10     3236.58     3678.26    214.11 o 
  -7   7  10     2753.69     2724.52    181.18 o 
  -6   7  10       17.82      -20.65     69.97 o 
  -5   7  10     4110.06     4034.02    210.29 o 
  -4   7  10     1091.72     1171.58    117.60 o 
  -3   7  10      751.85      728.17     83.24 o 
  -2   7  10     5297.76     5717.02    249.64 o 
  -1   7  10     5667.03     5584.42    303.33 o 
   0   7  10        5.33       32.08     67.24 o 
   1   7  10     6694.42     7208.89    337.45 o 
   2   7  10     1109.63     1219.65    286.00 o 
   3   7  10      412.08      456.00    141.27 o 
   4   7  10     3986.23     4209.73    448.49 o 
   5   7  10     2527.92     2063.02    573.99 o 
   6   7  10      146.37      224.30    205.90 o 
   7   7  10      625.39      250.22    245.71 o 
   8   7  10      428.99      566.37    307.09 o 
 -13   8  10      482.23      465.94    318.68 o 
 -12   8  10     1945.68     2343.60    412.42 o 
 -11   8  10      806.96      261.87    184.31 o 
 -10   8  10      415.13      567.42    121.22 o 
  -9   8  10     3391.55     2927.78    203.86 o 
  -8   8  10      649.94      614.69    114.23 o 
  -7   8  10     3547.60     3709.15    214.67 o 
  -6   8  10     2955.84     3329.57    349.67 o 
  -5   8  10      169.90       77.47     69.88 o 
  -4   8  10     1469.07     1852.87    166.06 o 
  -3   8  10    13865.59    13900.86    320.36 o 
  -2   8  10     2618.55     2533.06    254.02 o 
  -1   8  10     1658.05     1848.70    174.84 o 
   0   8  10     6135.77     6520.58    313.61 o 
   1   8  10      224.00      395.20    115.84 o 
   2   8  10     3993.58     4146.46    402.54 o 
   3   8  10     4650.42     4923.37    375.74 o 
   4   8  10      247.39      180.77    153.54 o 
   5   8  10     1105.79     1371.80    300.95 o 
   6   8  10     2099.13     2097.79    485.90 o 
   7   8  10      135.50      -28.68    229.92 o 
   8   8  10      583.14      491.73    284.10 o 
 -13   9  10     1174.18     1194.36    408.88 o 
 -12   9  10       14.26      -75.85    277.32 o 
 -11   9  10     2133.05     2064.98    285.53 o 
 -10   9  10     2833.51     2728.93    204.63 o 
  -9   9  10      420.58      447.52    110.33 o 
  -8   9  10     5928.10     5890.80    298.12 o 
  -7   9  10     2540.94     2607.90    187.42 o 
  -6   9  10        4.81       48.38     74.14 o 
  -5   9  10     5453.90     5880.76    302.68 o 
  -4   9  10     1309.90     1236.51    111.51 o 
  -3   9  10      276.22      174.55     70.73 o 
  -2   9  10     2383.39     2779.32    203.55 o 
  -1   9  10     4023.93     4486.38    257.11 o 
   0   9  10      113.06       87.10     97.61 o 
   1   9  10     1829.35     2012.70    311.70 o 
   2   9  10     2288.80     2379.57    257.40 o 
   3   9  10      107.37       32.58    133.10 o 
   4   9  10     3802.81     3863.36    350.72 o 
   5   9  10     2103.90     2496.19    372.70 o 
   6   9  10       34.10       -1.94    217.42 o 
   7   9  10     1794.87     1181.18    336.22 o 
   8   9  10      258.43      209.43    288.92 o 
 -13  10  10      540.06      393.72    526.35 o 
 -12  10  10     1296.24     1173.89    349.21 o 
 -11  10  10       82.64      112.39    167.15 o 
 -10  10  10      725.12      875.25    134.77 o 
  -9  10  10     3250.15     3599.66    334.64 o 
  -8  10  10      134.31      141.31    109.46 o 
  -7  10  10      899.27      732.80    149.42 o 
  -6  10  10       53.14      -27.18     77.39 o 
  -5  10  10      638.22      677.60    101.00 o 
  -4  10  10     1764.49     1443.52    172.33 o 
  -3  10  10     6543.13     7062.01    246.29 o 
  -2  10  10     1344.34     1403.74    149.35 o 
  -1  10  10     1774.10     1715.50    195.04 o 
   0  10  10     2972.07     2984.01    229.89 o 
   1  10  10     2505.18     2752.14    224.29 o 
   2  10  10      954.55      887.28    212.13 o 
   3  10  10     2319.83     2507.72    277.06 o 
   4  10  10        9.75       44.90    146.22 o 
   5  10  10     1577.88     1628.71    317.11 o 
   6  10  10     1332.94     1521.06    326.37 o 
   7  10  10       21.98        9.47    254.26 o 
   8  10  10      409.02      343.60    277.01 o 
 -12  11  10        0.62       22.20    180.12 o 
 -11  11  10     2639.75     2504.09    352.32 o 
 -10  11  10     3130.65     3667.69    241.19 o 
  -9  11  10      232.28      288.90     98.57 o 
  -8  11  10     8149.13     8124.73    328.32 o 
  -7  11  10     4570.81     4554.54    260.94 o 
  -6  11  10        1.51      -37.82     75.49 o 
  -5  11  10     6800.90     7231.79    291.34 o 
  -4  11  10     6042.35     5820.35    432.34 o 
  -3  11  10      356.21      237.80     75.65 o 
  -2  11  10     4226.77     4769.72    465.37 o 
  -1  11  10     8049.47     8557.54    415.33 o 
   0  11  10       11.22      -53.94     87.93 o 
   1  11  10     4782.35     4837.48    291.21 o 
   2  11  10      844.36      857.97    144.51 o 
   3  11  10       69.10      -51.11    135.31 o 
   4  11  10     1758.05     1781.96    241.22 o 
   5  11  10     1401.92     1544.05    320.26 o 
   6  11  10      261.00      195.85    242.48 o 
   7  11  10     1867.40     2268.58    412.26 o 
   8  11  10      262.46      504.75    307.31 o 
 -12  12  10      550.97       41.31    183.33 o 
 -11  12  10       12.88     -163.04    173.57 o 
 -10  12  10      215.33      143.96    109.53 o 
  -9  12  10      998.46      860.58    140.49 o 
  -8  12  10      165.56      177.38     95.52 o 
  -7  12  10       70.99       33.77     79.46 o 
  -6  12  10     1192.67     1062.87    133.17 o 
  -5  12  10      409.76      374.80    100.26 o 
  -4  12  10      551.43      450.11    139.93 o 
  -3  12  10     1240.13     1111.48    163.94 o 
  -2  12  10     2747.98     3489.50    357.84 o 
  -1  12  10      253.47      245.84    118.52 o 
   0  12  10     1429.52     1693.54    308.08 o 
   1  12  10      229.13      187.15    112.97 o 
   2  12  10      469.14      622.88    190.33 o 
   3  12  10       69.66       75.95    136.12 o 
   4  12  10       27.69      -41.69    147.77 o 
   5  12  10      543.23      373.47    214.96 o 
   6  12  10      161.81       90.13    217.55 o 
   7  12  10       13.03       45.23    263.43 o 
 -12  13  10       23.99      255.54    212.78 o 
 -11  13  10     2281.60     2897.95    640.99 o 
 -10  13  10      943.58      852.59    139.65 o 
  -9  13  10      506.55      306.41    111.04 o 
  -8  13  10     4509.96     4929.90    268.60 o 
  -7  13  10     1343.32     1441.99    155.82 o 
  -6  13  10      110.32       -0.43     89.31 o 
  -5  13  10     3915.89     4064.45    267.02 o 
  -4  13  10     5499.54     5982.84    637.17 o 
  -3  13  10     1668.00     1624.43    215.58 o 
  -2  13  10     5089.07     4882.38    430.02 o 
  -1  13  10     6731.36     6402.24    375.17 o 
   0  13  10      371.21      377.48    134.85 o 
   1  13  10     8304.37     9165.25    402.75 o 
   2  13  10     2071.94     2440.26    260.34 o 
   3  13  10       92.84       56.60    129.80 o 
   4  13  10     2709.93     2864.22    319.44 o 
   5  13  10     1704.11     2105.07    703.68 o 
   6  13  10       52.78      270.95    333.01 o 
   7  13  10     2191.07     2068.04    448.98 o 
 -12  14  10       73.67      279.07    218.94 o 
 -11  14  10      145.80      -50.75    168.87 o 
 -10  14  10      213.50       48.02    105.35 o 
  -9  14  10      780.11      606.10    137.14 o 
  -8  14  10      160.43       77.13     99.42 o 
  -7  14  10       46.19       97.37     95.55 o 
  -6  14  10     1298.42     1455.94    155.32 o 
  -5  14  10      283.43      145.08     90.41 o 
  -4  14  10       12.17       53.66     86.85 o 
  -3  14  10       69.01      116.06    138.83 o 
  -2  14  10      888.73      800.68    207.55 o 
  -1  14  10       87.81       74.44    144.08 o 
   0  14  10      385.36      425.39    165.28 o 
   1  14  10       54.93       78.41    101.21 o 
   2  14  10        9.75      -39.63    101.46 o 
   3  14  10      527.30      437.28    193.91 o 
   4  14  10       80.27       83.86    150.05 o 
   5  14  10      143.72      -99.09    208.32 o 
   6  14  10       96.77      224.26    274.39 o 
   7  14  10       14.13       53.08    274.19 o 
 -12  15  10       19.85     -159.16    188.93 o 
 -11  15  10     1837.68     2121.54    331.15 o 
 -10  15  10     1629.96     1498.21    484.08 o 
  -9  15  10      787.60      521.79    124.43 o 
  -8  15  10     3344.78     3622.51    400.38 o 
  -7  15  10     3259.71     3895.47    265.83 o 
  -6  15  10        3.72      108.43     94.69 o 
  -5  15  10    10358.02    10885.25    379.16 o 
  -4  15  10     4572.14     4763.99    405.27 o 
  -3  15  10     1078.73      735.87    207.92 o 
  -2  15  10     5953.05     6385.65    498.65 o 
  -1  15  10     3803.30     5394.61    534.10 o 
   0  15  10     1732.39     1619.80    214.46 o 
   1  15  10     8567.29     8718.87    713.88 o 
   2  15  10     2867.35     2994.63    252.84 o 
   3  15  10      149.74       83.33    117.51 o 
   4  15  10     3025.72     2972.24    411.52 o 
   5  15  10     1923.22     2128.86    366.67 o 
   6  15  10       57.17      -76.99    225.36 o 
   7  15  10     2281.37     3363.80    509.89 o 
 -12  16  10        5.48     -132.36    199.14 o 
 -11  16  10       71.70      -57.70    189.96 o 
 -10  16  10      151.65      184.77    186.97 o 
  -9  16  10       31.57      -22.33    100.91 o 
  -8  16  10       19.33       -5.91     96.41 o 
  -7  16  10       25.80        3.60     96.09 o 
  -6  16  10      679.69      561.84    121.18 o 
  -5  16  10      158.71      192.38     97.53 o 
  -4  16  10        7.48       43.76     93.50 o 
  -3  16  10     1071.97      843.57    287.82 o 
  -2  16  10       82.87      100.58    142.23 o 
  -1  16  10      299.67      202.05    166.26 o 
   0  16  10        4.08      -34.88    150.45 o 
   1  16  10       20.29       60.26    109.78 o 
   2  16  10      421.98      247.25    129.79 o 
   3  16  10        7.64       70.61    116.48 o 
   4  16  10      116.34      211.17    163.57 o 
   5  16  10        0.15       85.98    208.32 o 
   6  16  10       12.01       45.38    249.14 o 
   7  16  10       55.82     -169.64    201.38 o 
 -11  17  10     2309.97     2381.62    488.30 o 
 -10  17  10     1647.34     1620.08    328.69 o 
  -9  17  10      509.86      357.63    127.25 o 
  -8  17  10     3440.00     3395.12    237.16 o 
  -7  17  10     5136.74     5182.90    324.93 o 
  -6  17  10       71.68       56.91    111.58 o 
  -5  17  10     4922.47     4619.70    303.30 o 
  -4  17  10      730.59      707.27    169.84 o 
  -3  17  10      144.02      184.32    276.44 o 
  -2  17  10     4902.90     4995.47    503.52 o 
  -1  17  10     2467.84     2958.49    369.10 o 
   0  17  10      894.05      777.86    282.21 o 
   1  17  10     4493.74     5013.24    324.22 o 
   2  17  10      843.60      944.45    172.18 o 
   3  17  10      410.75      173.21    214.15 o 
   4  17  10     2077.05     2389.31    304.45 o 
   5  17  10     1914.42     2384.95    439.10 o 
   6  17  10       67.22     -106.63    188.82 o 
   7  17  10     1402.76     1160.06    281.89 o 
 -11  18  10       27.06     -176.35    176.35 o 
 -10  18  10      133.09      210.39    191.35 o 
  -9  18  10      221.27      301.29    121.30 o 
  -8  18  10       75.86       99.87    108.95 o 
  -7  18  10        0.41      -43.10     99.02 o 
  -6  18  10      246.24      331.89    131.55 o 
  -5  18  10        1.22      -12.06    126.67 o 
  -4  18  10       10.78       14.51    214.35 o 
  -3  18  10     1752.21     1175.60    259.19 o 
  -2  18  10        2.84      -63.29    166.75 o 
  -1  18  10      856.10     1068.07    249.39 o 
   0  18  10     1019.25      802.15    270.20 o 
   1  18  10      736.73      662.69    291.25 o 
   2  18  10       29.09       20.69    120.84 o 
   3  18  10      343.86       16.52    139.36 o 
   4  18  10       43.59     -111.23    165.39 o 
   5  18  10       53.41       70.25    172.16 o 
   6  18  10      287.12      136.44    189.55 o 
 -11  19  10     1175.02     1449.35    295.69 o 
 -10  19  10     1122.73      772.84    296.44 o 
  -9  19  10      333.26      121.43    140.19 o 
  -8  19  10     2390.85     2593.01    226.99 o 
  -7  19  10     3595.12     4005.01    289.32 o 
  -6  19  10      140.34       43.93    110.01 o 
  -5  19  10     4042.00     3699.07    325.55 o 
  -4  19  10     1223.97     1282.04    285.33 o 
  -3  19  10      451.40       14.17    145.95 o 
  -2  19  10     7870.84     8169.16    603.29 o 
  -1  19  10     1056.01     1464.14    286.85 o 
   0  19  10      177.94      409.15    214.01 o 
   1  19  10     2504.92     3066.23    309.21 o 
   2  19  10     2828.79     2612.04    221.52 o 
   3  19  10      682.20      749.19    139.64 o 
   4  19  10     4063.00     4471.86    266.78 o 
   5  19  10     1634.21     1678.52    282.68 o 
   6  19  10      179.75       37.32    201.51 o 
 -11  20  10      103.84      158.71    218.42 o 
 -10  20  10      157.26      406.26    211.67 o 
  -9  20  10      484.08      455.54    206.72 o 
  -8  20  10      437.12      376.45    151.80 o 
  -7  20  10      424.42      198.51    129.46 o 
  -6  20  10      948.37     1088.23    178.91 o 
  -5  20  10        4.72      -27.54    172.26 o 
  -4  20  10      103.93      463.23    199.10 o 
  -3  20  10     3462.71     5187.29    706.38 o 
  -2  20  10      917.92      827.39    247.37 o 
  -1  20  10      336.48       94.17    173.80 o 
   0  20  10      821.44      686.26    218.99 o 
   1  20  10       39.72      -54.80    137.93 o 
   2  20  10      679.72      327.84    174.90 o 
   3  20  10     1128.95     1144.13    169.45 o 
   4  20  10      166.34      236.66    122.34 o 
   5  20  10      160.93      133.75    191.61 o 
   6  20  10      364.85      317.59    213.99 o 
 -10  21  10     1130.37     1151.44    355.21 o 
  -9  21  10        0.95      159.73    189.04 o 
  -8  21  10     2683.04     3127.47    410.95 o 
  -7  21  10     2574.39     2678.75    397.50 o 
  -6  21  10      388.07      360.54    167.85 o 
  -5  21  10     3084.76     2858.87    839.50 o 
  -4  21  10      895.09      355.61    207.17 o 
  -3  21  10     1655.20     1333.75    290.78 o 
  -2  21  10     6764.56     5973.08    539.16 o 
  -1  21  10     2015.09     2105.46    533.74 o 
   0  21  10      299.29      333.83    206.31 o 
   1  21  10     2402.74     2310.50    285.16 o 
   2  21  10      869.50      816.81    270.73 o 
   3  21  10      539.51      218.93    154.26 o 
   4  21  10     2819.73     3281.52    255.44 o 
   5  21  10      676.89      870.19    245.67 o 
   6  21  10      102.31       14.56    219.98 o 
 -10  22  10      281.51      289.50    223.23 o 
  -9  22  10     1007.10      946.40    313.53 o 
  -8  22  10      428.49      128.90    154.47 o 
  -7  22  10     1005.28      869.42    187.06 o 
  -6  22  10     2233.55     2165.88    279.75 o 
  -5  22  10      126.98       31.46    207.69 o 
  -4  22  10      533.01     1034.03    272.71 o 
  -3  22  10     2819.81     3116.92    406.39 o 
  -2  22  10      896.84      833.87    255.10 o 
  -1  22  10     2105.34     2514.53    362.56 o 
   0  22  10     1328.12     1080.06    278.64 o 
   1  22  10      433.20      155.87    165.12 o 
   2  22  10      261.98      431.01    234.35 o 
   3  22  10     2607.09     3032.82    616.21 o 
   4  22  10       35.73        9.34    135.76 o 
   5  22  10      809.96      597.62    234.36 o 
 -10  23  10      663.26      430.61    345.80 o 
  -9  23  10        0.58       45.83    256.26 o 
  -8  23  10     2101.54     2092.86    296.10 o 
  -7  23  10      472.64      295.91    242.73 o 
  -6  23  10      202.36      291.21    223.64 o 
  -5  23  10     1835.08     2055.89    741.74 o 
  -4  23  10     2380.75     2982.36    410.29 o 
  -3  23  10      798.14      972.71    271.87 o 
  -2  23  10     1740.97      946.46    265.76 o 
  -1  23  10     1014.94     1311.73    439.15 o 
   0  23  10       81.71      143.97    202.97 o 
   1  23  10     1585.59     2100.46    288.06 o 
   2  23  10     1155.85     1101.00    281.91 o 
   3  23  10      272.30       74.68    217.61 o 
   4  23  10     1196.45     1179.39    261.45 o 
   5  23  10      201.81      256.85    205.24 o 
  -9  24  10     1392.37     1224.92    354.75 o 
  -8  24  10      574.58      723.62    297.34 o 
  -7  24  10      972.44     1041.82    251.47 o 
  -6  24  10     3016.41     3415.52    626.77 o 
  -5  24  10      500.42      873.68    424.01 o 
  -4  24  10     1313.96      921.25    272.87 o 
  -3  24  10     2380.65     2830.06    426.78 o 
  -2  24  10      625.24      637.00    435.09 o 
  -1  24  10      638.55      806.08    268.95 o 
   0  24  10     2438.57     3144.71    555.37 o 
   1  24  10      421.37      321.60    235.96 o 
   2  24  10      625.21      357.67    246.40 o 
   3  24  10      976.32     1730.30    341.32 o 
   4  24  10      241.15      179.34    258.16 o 
  -9  25  10       22.96       48.22    254.01 o 
  -8  25  10     1711.52     1139.32    343.83 o 
  -7  25  10      688.39      959.10    315.00 o 
  -6  25  10      128.62      122.75    219.59 o 
  -5  25  10      839.64     1343.72    320.00 o 
  -4  25  10      953.34      951.92    285.58 o 
  -3  25  10      481.76      257.37    576.07 o 
  -2  25  10     2347.74     2041.88    516.21 o 
  -1  25  10      782.76      377.04    238.54 o 
   0  25  10        3.53      -76.93    418.03 o 
   1  25  10      593.20      491.09    227.62 o 
   2  25  10      143.15      190.21    216.70 o 
   3  25  10      349.08      -35.82    222.33 o 
   4  25  10      636.77      696.46    285.95 o 
  -8  26  10      291.28      159.40    244.05 o 
  -7  26  10      855.36      858.22    575.29 o 
  -6  26  10     2682.43     1861.97   1036.53 o 
  -5  26  10      222.94      198.64    387.46 o 
  -4  26  10     2021.51     1804.96    371.96 o 
  -3  26  10     3004.34     2213.42    371.25 o 
  -2  26  10      315.11      390.04    630.67 o 
  -1  26  10      690.82      285.90    504.15 o 
   0  26  10     2645.25     2100.49    367.65 o 
   1  26  10      521.09      948.56    295.57 o 
   2  26  10      956.32     1003.31    312.96 o 
   3  26  10     1307.40     1931.24    365.58 o 
   4  26  10      167.31      592.19    385.85 o 
  -8  27  10      405.26      136.60    289.30 o 
  -7  27  10      524.70      476.75    326.72 o 
  -6  27  10      358.07      409.82    287.29 o 
  -5  27  10      481.75      522.15    277.79 o 
  -4  27  10       81.69      309.62    243.32 o 
  -3  27  10        0.74       -5.90    221.03 o 
  -2  27  10      844.46      370.05    445.80 o 
  -1  27  10       83.40      145.01    222.28 o 
   0  27  10      187.15      542.09    283.31 o 
   1  27  10      220.98      488.23    264.21 o 
   2  27  10       78.96      100.38    233.09 o 
   3  27  10      177.02      218.87    263.05 o 
  -7  28  10      990.75     1730.39    436.13 o 
  -6  28  10     2670.41     2022.00    419.97 o 
  -5  28  10      139.69      186.77    273.71 o 
  -4  28  10     1603.17     1861.69    373.34 o 
  -3  28  10     2722.61     3756.45    485.38 o 
  -2  28  10       78.64       44.77    222.94 o 
  -1  28  10     1524.23     2039.41    386.28 o 
   0  28  10     2807.49     3157.24    460.17 o 
   1  28  10      273.44      163.95    244.88 o 
   2  28  10     1030.71     1118.45    508.72 o 
  -6  29  10       34.21     -197.55    249.03 o 
  -5  29  10        2.79      -77.99    251.98 o 
  -4  29  10       92.25       -1.87    261.25 o 
  -3  29  10       13.78      -61.50    218.13 o 
  -2  29  10      800.27      434.12    276.22 o 
  -1  29  10       87.61     -145.72    372.17 o 
   0  29  10       26.03      148.90    267.84 o 
   1  29  10       41.70      133.40    239.97 o 
   2  29  10       19.63     -168.91    237.72 o 
  -6  30  10     2435.98     2599.31    680.07 o 
  -5  30  10      388.30      338.19    276.62 o 
  -4  30  10      853.64     1279.07    352.63 o 
  -3  30  10     1700.83     1569.78    380.82 o 
  -2  30  10       24.26      -86.08    238.76 o 
  -1  30  10     1660.94     1665.72    518.92 o 
   0  30  10     2370.63     2910.63    883.13 o 
   1  30  10       33.76       95.71    275.33 o 
  -4  31  10       85.58       17.01    247.60 o 
  -3  31  10      132.86      177.60    263.31 o 
  -2  31  10       58.33       99.37    272.72 o 
  -1  31  10       30.86      -12.40    262.45 o 
   0  31  10       44.56       56.23    257.46 o 
 -13   1  11     2295.47     2061.52    839.09 o 
 -12   1  11     2295.80     2362.25    403.11 o 
 -11   1  11       31.95      -33.87    100.15 o 
 -10   1  11     3550.54     3465.48    247.70 o 
  -9   1  11     3603.84     3971.82    351.76 o 
  -8   1  11      370.86      411.57    108.26 o 
  -7   1  11    13230.60    13842.83    418.39 o 
  -6   1  11     6865.59     6897.15    243.43 o 
  -5   1  11     1514.12     1274.95    139.42 o 
  -4   1  11     6172.28     5847.18    293.40 o 
  -3   1  11     1640.83     1760.01    117.97 o 
  -2   1  11     1139.27     1181.99    122.42 o 
  -1   1  11    12296.03    12225.79    367.05 o 
   0   1  11     7063.26     7139.10    388.19 o 
   1   1  11       54.83      116.83    100.50 o 
   2   1  11     5287.85     5887.12    362.58 o 
   3   1  11     3713.55     4665.24    469.59 o 
   4   1  11      467.14      422.27    212.00 o 
   5   1  11     4500.23     3648.09    456.96 o 
   6   1  11     1013.29      812.61    533.89 o 
   7   1  11      530.66      665.46    377.94 o 
   8   1  11     1818.00     1749.52    430.91 o 
 -13   2  11       10.81      -55.02    294.15 o 
 -12   2  11       11.56       93.22    234.05 o 
 -11   2  11      136.83      324.20    228.83 o 
 -10   2  11      217.91      181.89    111.43 o 
  -9   2  11      101.02      180.27     99.92 o 
  -8   2  11       15.49       28.30     85.22 o 
  -7   2  11        2.12       13.63     76.50 o 
  -6   2  11       53.88       54.89     73.60 o 
  -5   2  11      459.83      498.97     85.68 o 
  -4   2  11      104.93       80.28     60.32 o 
  -3   2  11      342.59      247.34     68.63 o 
  -2   2  11       44.33      125.30     66.67 o 
  -1   2  11      384.12      369.19     96.92 o 
   0   2  11      108.61      128.90     95.36 o 
   1   2  11      117.71       89.49    100.04 o 
   2   2  11        3.74       76.43    127.18 o 
   3   2  11      372.26      380.95    170.44 o 
   4   2  11        1.88      -37.01    173.83 o 
   5   2  11      110.34      -64.11    159.05 o 
   6   2  11        4.29      127.73    238.02 o 
   7   2  11      125.90      -43.90    247.16 o 
   8   2  11        5.48      228.27    301.24 o 
 -13   3  11     2079.76     3216.52    509.26 o 
 -12   3  11     2814.95     3374.98    503.73 o 
 -11   3  11       83.43       68.21    196.72 o 
 -10   3  11     3786.86     4326.29    275.52 o 
  -9   3  11     3103.08     3642.32    247.43 o 
  -8   3  11      381.59      219.51     92.68 o 
  -7   3  11    10082.39    10466.52    346.10 o 
  -6   3  11     4770.11     4883.39    243.40 o 
  -5   3  11     2187.66     2010.48    140.27 o 
  -4   3  11     9847.27     9476.11    320.83 o 
  -3   3  11     2003.42     2160.17    130.35 o 
  -2   3  11      803.95      805.85    108.49 o 
  -1   3  11    13289.97    13245.92    391.06 o 
   0   3  11     3525.99     3464.77    296.48 o 
   1   3  11     2161.35     2450.95    214.59 o 
   2   3  11     4710.45     4856.26    368.32 o 
   3   3  11     2173.82     2049.89    270.53 o 
   4   3  11      338.79      749.11    244.67 o 
   5   3  11     5256.74     7112.62    636.36 o 
   6   3  11     1368.71     1039.87    300.31 o 
   7   3  11      420.47      324.56    291.71 o 
   8   3  11     1501.18     1590.56    416.26 o 
 -13   4  11       36.43     -166.92    277.48 o 
 -12   4  11      100.59      452.28    278.28 o 
 -11   4  11     1570.56     2239.52    618.50 o 
 -10   4  11      887.96      914.85    155.91 o 
  -9   4  11     1510.73     1253.26    188.42 o 
  -8   4  11      861.86      825.53    186.16 o 
  -7   4  11        6.41      -68.95     68.95 o 
  -6   4  11      919.83      942.94    118.29 o 
  -5   4  11     2994.04     3274.37    209.40 o 
  -4   4  11      181.80      214.40     64.35 o 
  -3   4  11     2630.25     2612.65    160.41 o 
  -2   4  11      690.80      528.54    109.51 o 
  -1   4  11      204.87      144.84     81.28 o 
   0   4  11      240.22      354.49    109.28 o 
   1   4  11     1693.34     1823.52    206.09 o 
   2   4  11       18.52      -55.94    124.61 o 
   3   4  11     2125.45     2248.44    273.33 o 
   4   4  11      917.01      736.85    256.48 o 
   5   4  11      324.40      131.69    204.75 o 
   6   4  11      777.42      591.60    341.33 o 
   7   4  11      436.68      130.93    289.07 o 
   8   4  11       32.27      210.69    322.23 o 
 -13   5  11     2680.45     2987.41   1343.23 o 
 -12   5  11     2242.97     2928.50    620.73 o 
 -11   5  11       56.99      207.88    249.40 o 
 -10   5  11     2986.44     3301.74    293.61 o 
  -9   5  11     1815.34     1933.64    171.73 o 
  -8   5  11     1271.04     1294.58    238.64 o 
  -7   5  11     7295.56     7751.75    300.93 o 
  -6   5  11     6847.19     6382.23    269.16 o 
  -5   5  11        8.35       33.92     73.07 o 
  -4   5  11     1055.55     1182.74    115.03 o 
  -3   5  11     1111.05      854.90     92.89 o 
  -2   5  11      408.62      298.82    109.67 o 
  -1   5  11     6040.70     6229.78    273.30 o 
   0   5  11     1446.01     1457.18    150.02 o 
   1   5  11      125.84       59.94    161.01 o 
   2   5  11     6128.49     6099.66    443.37 o 
   3   5  11     2667.06     2379.17    276.85 o 
   4   5  11      646.04      729.05    423.60 o 
   5   5  11     2466.86     2428.78    391.81 o 
   6   5  11     1080.34     1109.55    306.47 o 
   7   5  11      530.19      391.00    837.32 o 
 -13   6  11        5.96     -205.03    247.60 o 
 -12   6  11      159.10      -16.55    242.38 o 
 -11   6  11     2044.73     1990.14    368.72 o 
 -10   6  11       79.16      -14.90    103.08 o 
  -9   6  11     1816.66     2042.38    204.24 o 
  -8   6  11     1580.09     1761.36    157.44 o 
  -7   6  11      215.65       84.86     84.41 o 
  -6   6  11     2147.15     2201.28    281.92 o 
  -5   6  11     2512.50     2459.06    232.48 o 
  -4   6  11      250.94       73.23     63.17 o 
  -3   6  11      546.99      515.54     82.57 o 
  -2   6  11     3926.11     3990.71    241.09 o 
  -1   6  11      229.40      440.21    103.75 o 
   0   6  11     1061.54     1048.68    131.64 o 
   1   6  11     2743.81     2589.08    259.71 o 
   2   6  11      374.22      354.10    146.10 o 
   3   6  11     2964.50     2401.24    284.77 o 
   4   6  11     1991.72     2331.99    742.88 o 
   5   6  11      369.12      673.69    263.10 o 
   6   6  11      365.40      453.25    261.77 o 
   7   6  11      455.68      661.12    312.82 o 
 -13   7  11     2043.35     2056.27    427.19 o 
 -12   7  11     1985.33     2421.10    412.68 o 
 -11   7  11       59.10        1.05    202.62 o 
 -10   7  11     2644.24     2596.92    203.54 o 
  -9   7  11     2357.63     2258.16    184.41 o 
  -8   7  11      620.04      670.60    121.29 o 
  -7   7  11     3119.19     3536.98    364.18 o 
  -6   7  11     2244.02     2844.26    190.94 o 
  -5   7  11      138.89      133.12     70.91 o 
  -4   7  11     5338.53     5358.44    280.71 o 
  -3   7  11     3054.24     3034.15    180.46 o 
  -2   7  11     2854.25     2807.58    249.61 o 
  -1   7  11     3883.94     4584.99    243.52 o 
   0   7  11     1305.66     1274.94    147.44 o 
   1   7  11     1706.04     1494.07    208.15 o 
   2   7  11     3054.79     3473.05    316.01 o 
   3   7  11       12.77      164.40    150.30 o 
   4   7  11     1688.70      762.64    254.46 o 
   5   7  11     2223.06     1783.19    355.86 o 
   6   7  11     1083.18      368.59    324.75 o 
   7   7  11      160.54      302.73    287.08 o 
 -12   8  11      489.89      115.79    247.52 o 
 -11   8  11     2498.36     2639.24    435.26 o 
 -10   8  11      187.51      254.40    114.12 o 
  -9   8  11     2450.73     2620.52    231.44 o 
  -8   8  11     3046.79     3541.63    237.36 o 
  -7   8  11       28.71       38.77     84.00 o 
  -6   8  11     3273.41     3572.12    216.28 o 
  -5   8  11     4372.53     4694.51    210.56 o 
  -4   8  11      728.43      518.89    124.90 o 
  -3   8  11     6088.70     6229.83    295.65 o 
  -2   8  11    10817.16    11241.64    581.33 o 
  -1   8  11        9.58      -79.27     85.53 o 
   0   8  11     1736.29     1995.12    210.28 o 
   1   8  11     5067.43     5663.19    408.57 o 
   2   8  11      171.89      267.12    147.29 o 
   3   8  11     4898.85     4572.25    435.22 o 
   4   8  11     2740.84     3356.37    409.28 o 
   5   8  11       45.90       51.80    215.96 o 
   6   8  11     1039.51      798.62    299.33 o 
   7   8  11      676.00      751.79    347.73 o 
 -12   9  11      697.41      679.47    574.35 o 
 -11   9  11       26.40      147.46    173.10 o 
 -10   9  11     1676.81     1676.12    176.06 o 
  -9   9  11      176.70      235.01    122.78 o 
  -8   9  11      667.87      666.01    120.31 o 
  -7   9  11     1018.43     1430.00    217.23 o 
  -6   9  11      432.44      625.31    114.74 o 
  -5   9  11        2.33      -21.88     84.55 o 
  -4   9  11     8240.72     8339.86    307.43 o 
  -3   9  11      852.58      975.38    169.59 o 
  -2   9  11     2798.42     2790.38    214.49 o 
  -1   9  11     1703.08     2053.50    202.70 o 
   0   9  11     1828.00     1724.73    188.84 o 
   1   9  11      671.10      736.75    138.66 o 
   2   9  11     2953.50     2347.52    266.90 o 
   3   9  11      168.38       71.31    150.40 o 
   4   9  11      328.74      314.28    170.69 o 
   5   9  11     1506.27      890.25    439.46 o 
   6   9  11      755.86      678.44    282.69 o 
   7   9  11       51.20     -108.11    265.83 o 
 -12  10  11      689.81      783.61    421.62 o 
 -11  10  11     1760.48     2336.47    331.06 o 
 -10  10  11      276.02      451.87    119.12 o 
  -9  10  11     1047.58      875.12    137.24 o 
  -8  10  11     8805.09     9506.72    360.98 o 
  -7  10  11      448.13      566.96    113.98 o 
  -6  10  11     2176.75     2307.68    180.84 o 
  -5  10  11     4396.49     4548.69    240.10 o 
  -4  10  11     1661.79     1464.58    185.17 o 
  -3  10  11    11362.62    10375.86    449.50 o 
  -2  10  11     7238.48     7214.13    334.91 o 
  -1  10  11      262.48      320.68    135.29 o 
   0  10  11     4914.40     5335.17    318.17 o 
   1  10  11     5376.78     5535.54    478.44 o 
   2  10  11      258.31      -33.59    130.44 o 
   3  10  11     3159.04     3164.08    322.39 o 
   4  10  11     2280.53     2664.45    312.59 o 
   5  10  11       43.06     -109.04    203.27 o 
   6  10  11      892.22     1014.90    536.86 o 
   7  10  11      998.42      211.84    264.31 o 
 -12  11  11      698.02     1173.28    499.83 o 
 -11  11  11       17.32       35.71    169.43 o 
 -10  11  11     2029.73     1992.16    193.12 o 
  -9  11  11      122.83      108.47    100.01 o 
  -8  11  11      114.57       51.94     90.03 o 
  -7  11  11      770.98      963.12    189.72 o 
  -6  11  11       92.34      190.16     95.08 o 
  -5  11  11      294.56      229.37     93.84 o 
  -4  11  11     3644.89     3871.87    257.55 o 
  -3  11  11       10.20      -70.52    135.65 o 
  -2  11  11      242.88      204.93    128.02 o 
  -1  11  11      841.00      857.32    173.30 o 
   0  11  11     1348.85      829.64    201.57 o 
   1  11  11      458.18      352.91    160.77 o 
   2  11  11      544.50      714.44    238.16 o 
   3  11  11       29.36       12.36    141.52 o 
   4  11  11      685.86      730.09    213.07 o 
   5  11  11     1230.91     1086.49    295.07 o 
   6  11  11      272.62      244.86    244.81 o 
   7  11  11       75.32      185.19    271.17 o 
 -12  12  11      687.94      518.28    336.17 o 
 -11  12  11     1946.45     1571.97    279.72 o 
 -10  12  11      396.22      293.66    116.48 o 
  -9  12  11     1392.38     1453.30    163.23 o 
  -8  12  11     3056.22     3257.11    267.61 o 
  -7  12  11      464.81      321.39    149.55 o 
  -6  12  11     3351.97     3518.20    226.75 o 
  -5  12  11    12446.71    13189.88    407.20 o 
  -4  12  11      927.46      652.60    213.78 o 
  -3  12  11     9120.68     9156.63    540.87 o 
  -2  12  11    12492.33    14356.20    930.97 o 
  -1  12  11      254.26      329.67    141.00 o 
   0  12  11     8501.99     8626.00    397.15 o 
   1  12  11     5914.34     6296.41    392.64 o 
   2  12  11       21.15      132.60    137.94 o 
   3  12  11     1916.06     1857.64    263.32 o 
   4  12  11     3876.39     4181.53    594.07 o 
   5  12  11       71.58      -72.72    214.50 o 
   6  12  11     1426.27     1393.74   1139.13 o 
   7  12  11     1376.42     1484.78    641.90 o 
 -12  13  11      148.09      159.34    212.44 o 
 -11  13  11        0.52       93.95    186.41 o 
 -10  13  11      377.52      322.19    181.69 o 
  -9  13  11        5.55      -69.27     99.07 o 
  -8  13  11       45.26      119.80    100.27 o 
  -7  13  11       27.11       -2.34     96.58 o 
  -6  13  11      521.38      407.13    121.74 o 
  -5  13  11      511.18      355.45    111.21 o 
  -4  13  11      216.07        2.12     90.87 o 
  -3  13  11       52.57      218.59    178.78 o 
  -2  13  11      259.19      282.48    229.48 o 
  -1  13  11      982.00      735.94    215.94 o 
   0  13  11        1.43      -64.62     97.51 o 
   1  13  11      226.81       86.14    142.96 o 
   2  13  11      293.25      239.61    155.90 o 
   3  13  11        0.91       28.63    139.76 o 
   4  13  11      203.75       38.00    153.53 o 
   5  13  11      542.23      303.01    259.62 o 
   6  13  11       67.91      -31.20    235.97 o 
   7  13  11       53.82      -94.09    237.65 o 
 -12  14  11      728.74      602.01    251.69 o 
 -11  14  11     1893.88     1462.03    285.16 o 
 -10  14  11      212.47       92.96    173.06 o 
  -9  14  11     1878.04     1474.21    170.10 o 
  -8  14  11     8607.31     9642.40    386.43 o 
  -7  14  11     1202.35     1756.62    178.19 o 
  -6  14  11     6630.44     7031.96    346.07 o 
  -5  14  11     9571.43    10202.11    371.48 o 
  -4  14  11      176.80      403.51    198.07 o 
  -3  14  11     6726.59     6818.87    589.64 o 
  -2  14  11    10192.23    11364.55   1704.90 o 
  -1  14  11      294.80       11.39    158.07 o 
   0  14  11     8012.32     8551.21    400.51 o 
   1  14  11     6265.58     7021.76    664.67 o 
   2  14  11      629.02      618.36    154.85 o 
   3  14  11     1051.58     1081.40    390.48 o 
   4  14  11     4021.72     3720.39    441.69 o 
   5  14  11       56.90     -176.49    187.61 o 
   6  14  11     1124.81      907.34    356.26 o 
 -11  15  11        0.22       43.98    200.54 o 
 -10  15  11       40.23      -85.99    155.14 o 
  -9  15  11        4.21      -57.22    102.32 o 
  -8  15  11      527.01      400.34    124.40 o 
  -7  15  11      231.19      200.92    107.49 o 
  -6  15  11        0.05      142.08    103.13 o 
  -5  15  11      690.91      523.71    120.63 o 
  -4  15  11      327.53      272.62    184.84 o 
  -3  15  11      328.38      156.30    162.77 o 
  -2  15  11      767.83      924.37    309.98 o 
  -1  15  11       95.76        1.62    146.54 o 
   0  15  11      116.36      114.58    135.36 o 
   1  15  11        1.13      -65.23    107.34 o 
   2  15  11      242.54      203.25    132.22 o 
   3  15  11        7.60      -77.12    150.45 o 
   4  15  11       90.78        4.61    159.65 o 
   5  15  11       15.13       50.88    227.32 o 
   6  15  11        3.39       39.54    285.80 o 
 -11  16  11     1782.77     1924.70    321.45 o 
 -10  16  11      439.58      273.90    190.55 o 
  -9  16  11      810.83      913.25    153.04 o 
  -8  16  11     6378.27     6908.46    337.69 o 
  -7  16  11     2560.16     2610.96    214.44 o 
  -6  16  11     4487.29     4972.92    281.10 o 
  -5  16  11     8476.67     8612.34    480.86 o 
  -4  16  11      899.09      534.56    202.37 o 
  -3  16  11     3169.03     2438.93    390.73 o 
  -2  16  11    10602.17    10172.72    846.42 o 
  -1  16  11       13.37      -72.61    152.25 o 
   0  16  11     6577.06     6922.59    555.10 o 
   1  16  11     3761.55     3945.10    297.04 o 
   2  16  11      161.03     -117.41    117.41 o 
   3  16  11     2343.90     2365.35    300.31 o 
   4  16  11     2597.21     2548.13    329.68 o 
   5  16  11       56.34     -217.31    217.31 o 
   6  16  11     1564.95     1502.22    379.27 o 
 -11  17  11       83.14       78.46    203.93 o 
 -10  17  11      128.24      151.69    187.20 o 
  -9  17  11      196.26      375.40    134.34 o 
  -8  17  11       81.68      139.79    120.12 o 
  -7  17  11        4.41      -36.98    105.34 o 
  -6  17  11       25.93      -35.13    104.91 o 
  -5  17  11        5.48     -111.87    124.71 o 
  -4  17  11      477.35      292.50    179.83 o 
  -3  17  11       79.57      185.54    179.08 o 
  -2  17  11        0.48       14.10    168.18 o 
  -1  17  11      129.58      -71.36    205.09 o 
   0  17  11      204.61       52.75    178.86 o 
   1  17  11       39.42      -86.93    135.62 o 
   2  17  11       70.14      -38.99    128.87 o 
   3  17  11        2.76     -110.98    165.77 o 
   4  17  11        2.65       45.21    189.29 o 
   5  17  11       25.41      -87.15    223.44 o 
   6  17  11      122.37      278.26    276.62 o 
 -11  18  11     2056.08     1970.73    324.88 o 
 -10  18  11      321.41      353.47    214.24 o 
  -9  18  11     1421.76     1577.74    227.07 o 
  -8  18  11     7232.33     7415.09    362.06 o 
  -7  18  11     1148.73     1078.57    162.75 o 
  -6  18  11     3151.77     3614.96    286.08 o 
  -5  18  11     4466.91     4585.35    482.52 o 
  -4  18  11      343.22      326.04    468.63 o 
  -3  18  11     3170.97     3152.24    458.34 o 
  -2  18  11     7816.13     8024.70   1223.32 o 
  -1  18  11       83.15      -43.52    165.41 o 
   0  18  11     2381.31     2476.79    362.08 o 
   1  18  11     2380.79     3067.15    321.13 o 
   2  18  11       85.74       13.41    139.86 o 
   3  18  11     4326.32     4127.87    388.24 o 
   4  18  11     2736.49     2604.09    333.88 o 
   5  18  11       11.91       49.81    255.63 o 
   6  18  11      848.11      639.83    249.74 o 
 -10  19  11      238.70      354.17    217.79 o 
  -9  19  11      203.07        4.09    212.15 o 
  -8  19  11       70.80       26.83    122.23 o 
  -7  19  11       15.70       15.39    119.47 o 
  -6  19  11      688.48      642.38    159.43 o 
  -5  19  11       40.38      105.47    174.91 o 
  -4  19  11      527.79      421.41    230.00 o 
  -3  19  11     1804.93     1516.68    449.50 o 
  -2  19  11       58.08      -54.49    166.14 o 
  -1  19  11      940.35      992.61    262.14 o 
   0  19  11       89.02      100.34    269.83 o 
   1  19  11        7.22       65.69    146.45 o 
   2  19  11     1727.07     1230.56    238.09 o 
   3  19  11      509.14      684.66    183.43 o 
   4  19  11      135.79      304.32    262.38 o 
   5  19  11      218.32       -6.93    183.80 o 
 -10  20  11      353.69      468.23    229.57 o 
  -9  20  11     1458.09     1420.31    285.37 o 
  -8  20  11     3873.36     4032.19    475.57 o 
  -7  20  11      536.46      396.77    132.92 o 
  -6  20  11     2213.29     2283.60    386.20 o 
  -5  20  11     4350.90     5126.77    879.23 o 
  -4  20  11       12.35      280.11    197.30 o 
  -3  20  11     2609.57     3327.31    569.25 o 
  -2  20  11     5660.96     4921.86    502.62 o 
  -1  20  11      449.92      278.35    194.46 o 
   0  20  11     1699.08     2288.63    364.39 o 
   1  20  11     3786.58     4343.25    386.82 o 
   2  20  11        4.38      -44.42    224.99 o 
   3  20  11     2703.44     2318.33    345.36 o 
   4  20  11     2258.80     2558.61    391.08 o 
   5  20  11       10.40      -43.67    180.42 o 
 -10  21  11      781.68     1135.11    272.19 o 
  -9  21  11      344.30      513.24    217.40 o 
  -8  21  11      156.96      241.27    138.44 o 
  -7  21  11      456.53      407.37    167.60 o 
  -6  21  11      955.70      564.45    195.45 o 
  -5  21  11      184.57      181.10    187.50 o 
  -4  21  11     2379.67     3139.11    408.19 o 
  -3  21  11     1319.29     1789.97    334.70 o 
  -2  21  11       73.10      -47.55    174.38 o 
  -1  21  11     1169.30     1061.85    289.83 o 
   0  21  11      605.94      958.69    274.79 o 
   1  21  11       13.49      -66.82    147.17 o 
   2  21  11     1252.28     1376.51    245.73 o 
   3  21  11      455.67      553.90    269.94 o 
   4  21  11       37.84       54.42    178.36 o 
   5  21  11      324.82       90.28    201.75 o 
 -10  22  11      104.19     -248.51    263.60 o 
  -9  22  11     1480.67     1597.01    309.52 o 
  -8  22  11     2067.77     1801.78    299.97 o 
  -7  22  11        2.76       85.10    152.13 o 
  -6  22  11     2099.09     2092.94    367.51 o 
  -5  22  11     2899.72     2970.31   1008.24 o 
  -4  22  11       50.62       95.41    277.68 o 
  -3  22  11     3036.90     3617.98    455.25 o 
  -2  22  11     2807.86     2699.35    451.00 o 
  -1  22  11      364.57       92.32    261.82 o 
   0  22  11     1496.47     1229.79    295.06 o 
   1  22  11     1668.79     1315.66    259.10 o 
   2  22  11        3.46      -21.72    179.56 o 
   3  22  11     1318.67     1717.19    349.19 o 
   4  22  11     1206.98     1114.72    346.50 o 
  -9  23  11      421.77      484.59    239.80 o 
  -8  23  11      234.33      270.55    217.62 o 
  -7  23  11     1162.86     1149.67    392.55 o 
  -6  23  11      840.21      374.98    658.33 o 
  -5  23  11       37.19      -60.75    188.51 o 
  -4  23  11     1601.78     2484.59    481.84 o 
  -3  23  11      582.53      557.83    257.45 o 
  -2  23  11        0.85      205.59    216.09 o 
  -1  23  11     1578.02     2015.59    490.99 o 
   0  23  11     1373.54     1373.49    329.38 o 
   1  23  11       22.55       71.83    174.95 o 
   2  23  11     1685.67     2000.60    356.07 o 
   3  23  11      625.49      706.92    285.22 o 
   4  23  11      154.20     -213.83    314.40 o 
  -9  24  11      696.54      449.60    236.45 o 
  -8  24  11     1097.66      938.30    326.33 o 
  -7  24  11       39.93     -224.70    224.70 o 
  -6  24  11      857.02      648.98    349.29 o 
  -5  24  11      862.96      554.83    263.95 o 
  -4  24  11       23.62      197.08    209.88 o 
  -3  24  11     1734.83     1929.69    363.84 o 
  -2  24  11     1433.10     1345.23    309.97 o 
  -1  24  11      263.84      131.76    209.50 o 
   0  24  11      598.73      629.58    350.12 o 
   1  24  11     1369.03     1680.69    427.64 o 
   2  24  11      105.34      170.92    228.25 o 
   3  24  11     1520.96     1455.78    362.90 o 
  -8  25  11       49.23       35.91    258.24 o 
  -7  25  11     1399.02     1970.67    395.15 o 
  -6  25  11      751.28     1014.15    549.03 o 
  -5  25  11      262.93      516.17    255.73 o 
  -4  25  11     2027.40     2429.02    412.82 o 
  -3  25  11     1072.30     1385.47    327.05 o 
  -2  25  11        2.89     -150.88    216.51 o 
  -1  25  11     2461.93     2868.01    440.65 o 
   0  25  11     2110.25     2433.98    388.45 o 
   1  25  11      394.39      663.62    475.44 o 
   2  25  11     1345.21     2340.20    855.93 o 
   3  25  11      542.68      447.77    325.84 o 
  -8  26  11      469.45      725.26    325.60 o 
  -7  26  11       77.04      393.18    285.94 o 
  -6  26  11      516.53      478.37    293.05 o 
  -5  26  11      844.67      755.57    291.69 o 
  -4  26  11       45.48      352.48    252.47 o 
  -3  26  11     1301.12     1361.28    390.68 o 
  -2  26  11      797.45     1345.79    346.41 o 
  -1  26  11        0.25      124.56    232.27 o 
   0  26  11      579.12      720.94    282.17 o 
   1  26  11      550.93      418.48    272.48 o 
   2  26  11       28.03      175.09    262.78 o 
  -7  27  11     1679.14     1762.39    436.60 o 
  -6  27  11      755.15      725.93    308.90 o 
  -5  27  11       56.79       43.45    232.54 o 
  -4  27  11     2242.77     2560.12    423.26 o 
  -3  27  11     1706.70     2047.63    379.27 o 
  -2  27  11      152.79      206.21    260.11 o 
  -1  27  11     1636.97     1417.66    353.81 o 
   0  27  11     1835.87     2048.96    398.31 o 
   1  27  11      153.10      433.91    264.34 o 
   2  27  11     1511.54      764.90    313.57 o 
  -6  28  11       96.96       60.99    293.48 o 
  -5  28  11      154.32       -1.00    260.32 o 
  -4  28  11        4.60       66.94    231.28 o 
  -3  28  11      169.93      310.94    286.30 o 
  -2  28  11      310.61      306.85    267.01 o 
  -1  28  11       25.79      290.21    280.63 o 
   0  28  11       41.46      -66.92    250.13 o 
   1  28  11      204.12      119.23    460.83 o 
  -5  29  11       43.33      148.64    251.61 o 
  -4  29  11     2056.47     2204.76    436.72 o 
  -3  29  11      795.11      387.66    275.84 o 
  -2  29  11      265.56       37.27    250.54 o 
  -1  29  11     2264.37     1995.20    413.79 o 
   0  29  11     1251.33     1015.10    346.43 o 
  -4  30  11      111.54      171.39    301.14 o 
  -3  30  11       66.50      176.68    503.42 o 
  -2  30  11      139.50      -64.99    276.90 o 
  -1  30  11        3.86      301.17    293.51 o 
 -13   0  12     1852.89     1773.54    563.48 o 
 -12   0  12      482.01      117.73    345.91 o 
 -11   0  12     1377.22     1116.46    446.17 o 
 -10   0  12     4822.02     4707.26    508.31 o 
  -9   0  12      285.69      145.35    138.90 o 
  -8   0  12     6981.05     5919.16    551.68 o 
  -7   0  12     8383.37     9046.58    581.11 o 
  -6   0  12      432.85      371.19    120.01 o 
  -5   0  12     6666.80     6200.37    338.72 o 
  -4   0  12     3117.41     3052.73    272.25 o 
  -3   0  12      678.32      564.44    134.68 o 
  -2   0  12    15410.52    14879.61    543.44 o 
  -1   0  12    13458.84    13898.30    670.30 o 
   0   0  12       27.23        4.26    133.18 o 
   1   0  12     6809.70     6221.12    515.17 o 
   2   0  12     6538.86     7151.86    557.08 o 
   3   0  12       43.11      151.63    274.04 o 
   4   0  12     6213.98     6400.06    830.66 o 
   5   0  12     3699.40     4419.35    724.06 o 
   6   0  12       72.42      -39.10    302.02 o 
   7   0  12      867.62      771.38    502.85 o 
 -12   1  12      110.73       -5.02    363.33 o 
 -11   1  12       24.82        0.35    224.50 o 
 -10   1  12       25.23      109.28    114.25 o 
  -9   1  12       96.19      133.63    101.01 o 
  -8   1  12      262.33      105.77    106.07 o 
  -7   1  12       76.21      -86.47     86.47 o 
  -6   1  12       86.31       48.67     71.21 o 
  -5   1  12      106.30       95.79     76.22 o 
  -4   1  12      466.17      384.04     85.14 o 
  -3   1  12       66.18      -71.98     71.98 o 
  -2   1  12      881.37      883.22    117.53 o 
  -1   1  12      191.86      134.22     98.53 o 
   0   1  12     1071.74     1213.72    167.57 o 
   1   1  12       46.25     -102.55    102.55 o 
   2   1  12       14.87       29.84    107.45 o 
   3   1  12       18.83       84.57    176.42 o 
   4   1  12       66.42      178.28    184.53 o 
   5   1  12      176.62      -54.80    214.89 o 
   6   1  12       26.85      189.54    249.43 o 
   7   1  12        8.94     -122.82    324.69 o 
 -12   2  12      354.55       17.04    225.10 o 
 -11   2  12     1357.86     1020.32    448.66 o 
 -10   2  12     4188.59     4221.16    283.29 o 
  -9   2  12      426.97      446.24    123.24 o 
  -8   2  12     5749.52     5827.98    314.49 o 
  -7   2  12     9732.82     9999.70    348.27 o 
  -6   2  12        7.24      -11.33     85.75 o 
  -5   2  12     8555.63     8821.84    301.72 o 
  -4   2  12     9783.73    10432.64    300.84 o 
  -3   2  12        3.05       42.73     84.23 o 
  -2   2  12    18657.78    17722.26    479.06 o 
  -1   2  12    13229.26    12167.38    469.01 o 
   0   2  12      323.03      162.06    105.55 o 
   1   2  12     8262.02     8497.29    418.19 o 
   2   2  12     6404.66     6878.13    455.31 o 
   3   2  12       70.68      -47.08    279.45 o 
   4   2  12     4810.84     4517.13   1132.84 o 
   5   2  12     2140.89     2100.84    380.67 o 
   6   2  12        1.67     -121.74    208.96 o 
   7   2  12     1132.77     1095.16    378.57 o 
 -12   3  12      510.70      228.47    240.90 o 
 -11   3  12      213.07      204.87    217.84 o 
 -10   3  12       44.69       93.57    115.71 o 
  -9   3  12      534.80      630.22    131.86 o 
  -8   3  12      220.15      255.81    129.27 o 
  -7   3  12      232.18      135.04     83.47 o 
  -6   3  12     1575.65     1677.86    202.74 o 
  -5   3  12      185.97      154.86     73.97 o 
  -4   3  12       41.38       98.99     67.05 o 
  -3   3  12      434.35      268.34     89.76 o 
  -2   3  12     3637.67     3639.26    217.09 o 
  -1   3  12      886.42      674.53    127.74 o 
   0   3  12     1870.18     1837.50    196.37 o 
   1   3  12      691.33      551.61    141.35 o 
   2   3  12      290.71      124.80    133.71 o 
   3   3  12      149.01       37.12    171.51 o 
   4   3  12       95.27      -11.49    182.63 o 
   5   3  12      184.71     -118.96    212.94 o 
   6   3  12      332.56      387.93    273.30 o 
   7   3  12       22.54     -259.77    259.77 o 
 -12   4  12      118.61      158.00    337.64 o 
 -11   4  12      929.22      462.83    316.63 o 
 -10   4  12     2727.86     2483.10    343.28 o 
  -9   4  12      443.18      277.21    112.86 o 
  -8   4  12     6269.62     6526.20    314.19 o 
  -7   4  12    12062.72    13220.63    405.67 o 
  -6   4  12      149.28      251.88     87.45 o 
  -5   4  12     2492.88     2822.84    285.77 o 
  -4   4  12     7188.64     7057.44    236.36 o 
  -3   4  12       15.44      -54.49     72.76 o 
  -2   4  12    22571.96    22076.88    644.49 o 
  -1   4  12     3935.40     4167.10    274.58 o 
   0   4  12       29.18      199.20    102.98 o 
   1   4  12     3541.42     3697.28    280.57 o 
   2   4  12     7058.77     6728.24    453.42 o 
   3   4  12      481.17      446.81    169.24 o 
   4   4  12     3923.30     4430.52    503.04 o 
   5   4  12     1847.26     2139.14    664.36 o 
   6   4  12       61.26      -71.74    217.97 o 
   7   4  12     1187.63      986.39    326.94 o 
 -12   5  12     1063.12      822.94    598.43 o 
 -11   5  12      775.73     1313.38    342.43 o 
 -10   5  12      138.83      156.64    116.08 o 
  -9   5  12     1105.12     1220.53    170.00 o 
  -8   5  12      104.96       55.24     88.39 o 
  -7   5  12       61.61      103.72     90.92 o 
  -6   5  12     1687.89     1733.74    155.58 o 
  -5   5  12     3383.08     3486.23    258.07 o 
  -4   5  12        5.76       -8.37     65.70 o 
  -3   5  12      666.01      751.93    129.50 o 
  -2   5  12     5633.12     5815.80    272.96 o 
  -1   5  12       28.13       20.31     81.06 o 
   0   5  12     3502.99     3918.79    284.24 o 
   1   5  12     1029.73     1179.84    206.03 o 
   2   5  12      211.91      503.33    191.61 o 
   3   5  12     1078.32      782.79    203.13 o 
   4   5  12       14.57       74.75    184.00 o 
   5   5  12      137.59      251.13    233.06 o 
   6   5  12      304.36      344.08    346.74 o 
   7   5  12       87.45     -160.77    206.97 o 
 -12   6  12      133.93      314.80    275.48 o 
 -11   6  12      657.60      782.23    282.25 o 
 -10   6  12     1732.81     2029.37    238.10 o 
  -9   6  12      210.50      277.55    110.09 o 
  -8   6  12     4357.02     3944.50    302.11 o 
  -7   6  12     5960.19     6217.95    286.73 o 
  -6   6  12      178.68      -10.47     78.05 o 
  -5   6  12     4321.18     4468.24    213.84 o 
  -4   6  12    10237.67    10185.52    340.57 o 
  -3   6  12      117.19       88.06     91.16 o 
  -2   6  12     9146.01     9020.75    370.57 o 
  -1   6  12     3781.71     3717.21    229.08 o 
   0   6  12      112.34       -8.49    102.78 o 
   1   6  12     5333.67     5245.01    388.16 o 
   2   6  12     3985.06     3855.59    341.35 o 
   3   6  12       86.65       28.99    155.21 o 
   4   6  12     2952.84     3854.53    462.98 o
[truncated: 87,552 more chars]
